# Supplementary material for: Intergenic and Repeat Transcription in Human, Chimpanzee and Macaque Brains Measured by RNA-Seq
Source: PLoS Comput Biol. 2010 Jul 1;6(7):e1000843. doi: 10.1371/journal.pcbi.1000843 (PMC2895644; doi:10.1371/journal.pcbi.1000843)
Supplement: Table S2 — Numbers of sequence reads (0.02 MB XLS) [file pcbi.1000843.s020.xls]

## Sheet: Sheet1
Table S2. Numbers of sequence reads.
Sample Name	Total reads	Unique sequences	Mapped reads*	Uniquely mapped reads**
Human1	9760213	7256508	4,820,131 (49%)	3,416,212 (35%)
Human2	7595694	5205670	4,363,793 (57%)	3,154,025 (42%)
Chimp	14973437	9550373	8,349,408 (56%)	4,263,337 (28%)
Macaque	8449292	6674567	3,247,993 (38%)	2,118,954 (25%)
Average	10194659	7171780	5,195,331 (51%)	3,238,132 (32%)
* The number of total sequence reads (raw reads) that can be mapped to the corresponding genomes and annotated exon junctions. The numbers in parentheses indicate the percentage of mapped reads relative to the total number of reads.
** Sequence reads mapping uniquely to the corresponding genomes and annotated exon junctions. The numbers in parentheses indicate the percentages of uniquely mapped reads relative to the total number of reads.
