# Supplementary material for: Intergenic and Repeat Transcription in Human, Chimpanzee and Macaque Brains Measured by RNA-Seq
Source: PLoS Comput Biol. 2010 Jul 1;6(7):e1000843. doi: 10.1371/journal.pcbi.1000843 (PMC2895644; doi:10.1371/journal.pcbi.1000843)
Supplement: Table S6 — Species-specific Genes (0.13 MB XLS) [file pcbi.1000843.s024.xls]

## Sheet: Genes
Table S6. Species-specific Genes.
A. Human-specific genes: 118 identified in both G1 and G2, 116 only in G1, 71 only in G2.
Gene ID	Human1*	Human2*	Chimp*	Macaque*	identified in**
ENSG00000198744	150	97	0	0	G1,G2
ENSG00000162992	16	19	231	150	G1,G2
ENSG00000196782	7	6	142	113	G1,G2
ENSG00000154608	2	2	69	72	G1,G2
ENSG00000169330	87	101	7	0	G1,G2
ENSG00000103310	39	36	0	0	G1,G2
ENSG00000123933	24	54	190	196	G1,G2
ENSG00000100427	21	36	173	91	G1,G2
ENSG00000115109	177	238	25	31	G1,G2
ENSG00000176020	2	5	60	29	G1,G2
ENSG00000115762	66	46	6	14	G1,G2
ENSG00000157423	65	55	6	3	G1,G2
ENSG00000162804	17	19	138	122	G1,G2
ENSG00000119401	2	4	56	59	G1,G2
ENSG00000149091	22	27	159	207	G1,G2
ENSG00000213688	1	1	40	35	G1,G2
ENSG00000002587	9	18	84	52	G1,G2
ENSG00000100316	70	104	9	16	G1,G2
ENSG00000111752	9	5	80	79	G1,G2
ENSG00000171943	9	9	78	50	G1,G2
ENSG00000106078	81	51	12	6	G1,G2
ENSG00000186566	22	17	132	107	G1,G2
ENSG00000165572	0	0	28	35	G1,G2
ENSG00000196418	25	38	0	2	G1,G2
ENSG00000177732	25	17	0	0	G1,G2
ENSG00000168824	4	9	48	53	G1,G2
ENSG00000164434	35	41	3	9	G1,G2
ENSG00000040608	28	33	151	89	G1,G2
ENSG00000103316	23	17	0	0	G1,G2
ENSG00000198416	0	0	24	25	G1,G2
ENSG00000196409	0	0	24	25	G1,G2
ENSG00000152661	5	6	51	54	G1,G2
ENSG00000129159	21	14	112	79	G1,G2
ENSG00000136542	19	26	0	0	G1,G2
ENSG00000165527	1	2	26	29	G1,G2
ENSG00000085063	99	127	22	30	G1,G2
ENSG00000174151	0	2	20	26	G1,G2
ENSG00000143933	62	67	11	19	G1,G2
ENSG00000015676	31	19	132	136	G1,G2
ENSG00000142528	1	2	21	24	G1,G2
ENSG00000204775	0	0	19	15	G1,G2
ENSG00000182983	21	28	1	2	G1,G2
ENSG00000118689	50	55	190	278	G1,G2
ENSG00000174373	51	63	190	214	G1,G2
ENSG00000123901	30	37	4	0	G1,G2
ENSG00000157224	2	2	27	17	G1,G2
ENSG00000181894	1	2	20	18	G1,G2
ENSG00000135324	16	9	0	0	G1,G2
ENSG00000198566	2	2	24	25	G1,G2
ENSG00000117682	104	113	28	20	G1,G2
ENSG00000168243	33	29	6	4	G1,G2
ENSG00000152926	22	31	2	2	G1,G2
ENSG00000149639	270	236	792	603	G1,G2
ENSG00000089818	8	4	43	66	G1,G2
ENSG00000161654	2	2	21	19	G1,G2
ENSG00000128989	109	99	33	20	G1,G2
ENSG00000205920	2	0	23	15	G1,G2
ENSG00000186301	1	1	16	18	G1,G2
ENSG00000184611	33	42	7	2	G1,G2
ENSG00000198034	15	19	1	0	G1,G2
ENSG00000173598	6	5	34	68	G1,G2
ENSG00000134030	18	25	67	65	G1,G2
ENSG00000040731	61	44	17	7	G1,G2
ENSG00000181315	1	2	15	31	G1,G2
ENSG00000180581	0	1	13	15	G1,G2
ENSG00000146587	5	6	28	34	G1,G2
ENSG00000186918	4	5	27	21	G1,G2
ENSG00000184445	11	10	0	0	G1,G2
ENSG00000170727	2	2	21	18	G1,G2
ENSG00000153012	5	4	28	41	G1,G2
ENSG00000163013	142	134	50	53	G1,G2
ENSG00000214749	16	21	58	82	G1,G2
ENSG00000169047	21	25	72	83	G1,G2
ENSG00000149792	2	2	20	17	G1,G2
ENSG00000089009	10	9	0	0	G1,G2
ENSG00000154162	11	11	0	0	G1,G2
ENSG00000135333	54	60	16	18	G1,G2
ENSG00000170540	124	145	43	38	G1,G2
ENSG00000169427	9	12	38	43	G1,G2
ENSG00000170871	114	99	40	24	G1,G2
ENSG00000198315	20	23	67	85	G1,G2
ENSG00000176597	0	1	11	18	G1,G2
ENSG00000087274	36	33	103	124	G1,G2
ENSG00000175061	14	20	2	1	G1,G2
ENSG00000128335	15	16	1	0	G1,G2
ENSG00000100433	3	2	20	35	G1,G2
ENSG00000180964	12	16	1	0	G1,G2
ENSG00000184702	32	23	90	113	G1,G2
ENSG00000114850	46	51	14	8	G1,G2
ENSG00000179801	0	0	10	16	G1,G2
ENSG00000182484	0	0	10	12	G1,G2
ENSG00000204745	0	0	10	10	G1,G2
ENSG00000186979	0	0	10	16	G1,G2
ENSG00000168329	0	0	7	13	G1,G2
ENSG00000145721	9	12	0	0	G1,G2
ENSG00000102181	91	98	34	12	G1,G2
ENSG00000115266	156	160	370	337	G1,G2
ENSG00000125459	2	2	13	23	G1,G2
ENSG00000082196	28	26	7	3	G1,G2
ENSG00000104219	67	86	24	23	G1,G2
ENSG00000168802	4	5	21	24	G1,G2
ENSG00000198420	11	5	39	65	G1,G2
ENSG00000102901	14	19	2	1	G1,G2
ENSG00000107331	51	40	127	136	G1,G2
ENSG00000141337	26	36	7	7	G1,G2
ENSG00000179295	23	23	6	2	G1,G2
ENSG00000106723	19	19	56	73	G1,G2
ENSG00000055332	16	7	49	48	G1,G2
ENSG00000001460	12	13	1	1	G1,G2
ENSG00000183023	114	118	47	42	G1,G2
ENSG00000168386	0	0	6	16	G1,G2
ENSG00000089159	45	34	108	106	G1,G2
ENSG00000184640	6	7	25	41	G1,G2
ENSG00000182963	22	27	6	3	G1,G2
ENSG00000177239	11	11	35	48	G1,G2
ENSG00000105662	30	19	73	78	G1,G2
ENSG00000197971	9	9	30	63	G1,G2
ENSG00000155265	19	15	49	62	G1,G2
ENSG00000154146	83	2	0	0	G1
ENSG00000117152	106	7	4	4	G1
ENSG00000033122	50	5	0	1	G1
ENSG00000119125	50	2	0	0	G1
ENSG00000107518	166	45	16	36	G1
ENSG00000189180	84	60	9	24	G1
ENSG00000119042	38	5	1	0	G1
ENSG00000081189	83	22	11	7	G1
ENSG00000171617	83	15	11	11	G1
ENSG00000186260	122	46	24	37	G1
ENSG00000010818	388	304	95	171	G1
ENSG00000101187	3	4	38	17	G1
ENSG00000186642	32	3	3	6	G1
ENSG00000175874	23	2	1	3	G1
ENSG00000166006	22	2	1	0	G1
ENSG00000111490	47	41	7	15	G1
ENSG00000152291	38	53	157	118	G1
ENSG00000169085	37	15	6	4	G1
ENSG00000185760	27	7	3	6	G1
ENSG00000119242	29	18	4	6	G1
ENSG00000203805	21	19	2	4	G1
ENSG00000214022	12	37	60	74	G1
ENSG00000151229	63	46	15	24	G1
ENSG00000165478	28	53	107	75	G1
ENSG00000152977	348	425	1049	760	G1
ENSG00000078140	53	36	11	19	G1
ENSG00000206156	44	26	9	5	G1
ENSG00000150086	57	18	13	12	G1
ENSG00000164970	19	25	74	54	G1
ENSG00000048540	58	14	14	12	G1
ENSG00000174788	2	11	23	15	G1
ENSG00000164794	13	1	0	0	G1
ENSG00000158528	65	40	17	20	G1
ENSG00000197991	12	0	0	1	G1
ENSG00000158445	33	12	7	5	G1
ENSG00000115364	33	32	7	10	G1
ENSG00000025770	9	16	44	37	G1
ENSG00000164403	12	26	54	65	G1
ENSG00000155876	8	18	40	38	G1
ENSG00000101974	18	16	1	3	G1
ENSG00000136449	0	4	14	10	G1
ENSG00000168539	12	1	0	0	G1
ENSG00000183090	12	0	0	0	G1
ENSG00000101199	14	22	54	59	G1
ENSG00000206125	11	2	0	0	G1
ENSG00000198189	16	9	1	1	G1
ENSG00000168286	3	16	24	22	G1
ENSG00000102468	10	0	0	0	G1
ENSG00000181690	0	7	9	15	G1
ENSG00000151490	16	9	2	0	G1
ENSG00000177463	21	26	70	62	G1
ENSG00000074317	33	53	102	92	G1
ENSG00000165029	0	2	12	12	G1
ENSG00000070061	38	46	112	93	G1
ENSG00000143742	12	15	45	41	G1
ENSG00000111262	146	110	54	34	G1
ENSG00000161999	8	21	33	33	G1
ENSG00000138741	5	26	29	38	G1
ENSG00000197852	0	1	9	15	G1
ENSG00000143013	29	15	7	3	G1
ENSG00000166342	12	0	1	0	G1
ENSG00000164600	15	5	1	0	G1
ENSG00000134343	9	0	0	0	G1
ENSG00000187699	9	5	0	0	G1
ENSG00000197872	47	20	15	4	G1
ENSG00000035141	12	7	1	1	G1
ENSG00000103335	33	27	9	4	G1
ENSG00000182054	5	19	24	34	G1
ENSG00000163637	35	12	10	8	G1
ENSG00000122674	0	3	11	10	G1
ENSG00000103154	9	0	0	0	G1
ENSG00000179388	9	2	0	0	G1
ENSG00000215908	9	7	0	0	G1
ENSG00000165410	9	17	34	38	G1
ENSG00000170921	90	58	34	37	G1
ENSG00000215012	45	35	14	5	G1
ENSG00000162734	75	89	184	287	G1
ENSG00000180155	20	26	59	80	G1
ENSG00000110651	29	36	79	79	G1
ENSG00000103351	18	5	4	3	G1
ENSG00000165802	81	47	31	26	G1
ENSG00000171456	49	40	17	10	G1
ENSG00000149257	0	17	7	9	G1
ENSG00000176165	8	0	0	0	G1
ENSG00000196990	8	3	0	0	G1
ENSG00000170854	23	13	5	1	G1
ENSG00000185483	34	26	11	4	G1
ENSG00000158406	5	9	22	28	G1
ENSG00000138944	52	34	19	19	G1
ENSG00000184156	25	5	6	4	G1
ENSG00000180626	25	18	6	2	G1
ENSG00000129682	10	2	1	0	G1
ENSG00000182890	2	7	15	17	G1
ENSG00000141449	4	7	20	39	G1
ENSG00000101439	76	91	174	167	G1
ENSG00000105696	36	39	89	110	G1
ENSG00000157193	46	59	110	152	G1
ENSG00000167657	2	2	11	17	G1
ENSG00000133703	5	7	22	31	G1
ENSG00000124529	5	14	22	40	G1
ENSG00000179094	18	27	49	59	G1
ENSG00000162572	9	5	1	0	G1
ENSG00000115233	20	9	5	4	G1
ENSG00000134569	33	39	79	94	G1
ENSG00000172239	5	12	21	31	G1
ENSG00000188725	0	3	6	14	G1
ENSG00000082126	0	2	6	13	G1
ENSG00000184677	25	41	63	69	G1
ENSG00000198648	68	64	28	23	G1
ENSG00000085511	16	42	45	83	G1
ENSG00000167306	9	7	1	0	G1
ENSG00000168795	5	18	21	25	G1
ENSG00000188322	30	41	71	75	G1
ENSG00000169504	2	5	14	24	G1
ENSG00000008086	47	29	19	14	G1
ENSG00000198155	12	9	2	0	G1
ENSG00000204389	17	115	2	8	G2
ENSG00000174171	6	37	0	0	G2
ENSG00000118271	1	36	0	1	G2
ENSG00000148411	31	18	110	74	G2
ENSG00000147434	2	20	0	0	G2
ENSG00000125848	45	80	15	30	G2
ENSG00000173641	6	19	0	0	G2
ENSG00000110436	152	70	273	177	G2
ENSG00000108797	58	25	112	102	G2
ENSG00000141524	5	3	34	21	G2
ENSG00000172780	7	5	37	24	G2
ENSG00000142937	15	20	1	2	G2
ENSG00000130517	10	15	0	1	G2
ENSG00000123358	26	84	21	24	G2
ENSG00000123552	105	124	37	46	G2
ENSG00000139973	9	2	22	24	G2
ENSG00000138162	9	3	28	29	G2
ENSG00000184388	3	1	16	15	G2
ENSG00000120694	40	96	30	30	G2
ENSG00000220575	6	2	21	51	G2
ENSG00000198216	51	22	76	111	G2
ENSG00000167123	42	62	17	18	G2
ENSG00000165507	21	43	10	4	G2
ENSG00000189043	13	26	5	5	G2
ENSG00000105613	43	21	73	57	G2
ENSG00000117602	41	61	17	8	G2
ENSG00000187514	3	10	0	0	G2
ENSG00000177889	36	41	11	14	G2
ENSG00000134121	170	101	269	259	G2
ENSG00000105649	35	15	56	45	G2
ENSG00000100884	15	20	4	3	G2
ENSG00000174576	2	19	3	1	G2
ENSG00000204304	15	10	39	47	G2
ENSG00000139880	22	15	50	49	G2
ENSG00000110046	18	12	42	44	G2
ENSG00000169635	1	0	11	11	G2
ENSG00000113456	15	21	4	4	G2
ENSG00000137872	19	15	52	45	G2
ENSG00000185920	59	36	99	115	G2
ENSG00000002834	31	19	58	65	G2
ENSG00000151572	15	20	4	2	G2
ENSG00000053328	4	11	1	0	G2
ENSG00000117713	72	29	81	83	G2
ENSG00000205710	5	12	2	0	G2
ENSG00000185436	9	15	2	0	G2
ENSG00000137801	11	32	9	4	G2
ENSG00000156273	62	74	28	28	G2
ENSG00000189339	8	2	17	21	G2
ENSG00000164181	12	16	3	2	G2
ENSG00000116871	29	21	61	95	G2
ENSG00000154734	10	33	10	6	G2
ENSG00000174695	13	22	6	1	G2
ENSG00000053702	37	51	18	10	G2
ENSG00000188014	15	22	6	1	G2
ENSG00000117595	13	26	7	1	G2
ENSG00000112053	4	9	1	0	G2
ENSG00000134627	7	9	1	0	G2
ENSG00000116678	8	15	4	0	G2
ENSG00000076201	37	29	73	79	G2
ENSG00000155744	58	77	32	29	G2
ENSG00000120129	52	123	54	47	G2
ENSG00000068078	25	19	53	100	G2
ENSG00000165124	59	47	111	112	G2
ENSG00000137154	34	48	18	12	G2
ENSG00000214272	2	0	6	14	G2
ENSG00000115271	4	12	2	0	G2
ENSG00000214736	6	12	2	1	G2
ENSG00000163531	142	91	197	202	G2
ENSG00000131374	80	87	38	22	G2
ENSG00000110315	8	4	17	24	G2
ENSG00000128791	3	2	14	15	G2
* The total number of mapped reads were equalized among samples. All the values shown were rounded into integers.
** Group one (G1) contained Human1, Chimpanzee, and Macaque samples. Group two (G2) contained Human2, Chimpanzee, and Macaque samples.
B. Chimp-specific genes: 182 identified in both G1 and G2, 58 only in G1, 87 only in G2.
Gene ID	Human1	Human2	Chimp	Macaque	identified in
ENSG00000183864	5	16	170	9	G1,G2
ENSG00000182871	9	25	210	20	G1,G2
ENSG00000136021	48	39	1	26	G1,G2
ENSG00000180616	64	57	3	55	G1,G2
ENSG00000180354	402	380	59	286	G1,G2
ENSG00000176533	58	57	3	53	G1,G2
ENSG00000076351	54	50	3	34	G1,G2
ENSG00000050165	242	305	40	309	G1,G2
ENSG00000168283	37	36	1	60	G1,G2
ENSG00000133112	44	59	3	29	G1,G2
ENSG00000095397	9	19	82	29	G1,G2
ENSG00000177606	3	5	50	15	G1,G2
ENSG00000178235	0	0	29	1	G1,G2
ENSG00000181827	131	118	22	101	G1,G2
ENSG00000155961	26	19	0	23	G1,G2
ENSG00000183379	2	1	38	7	G1,G2
ENSG00000074590	97	86	16	63	G1,G2
ENSG00000157077	69	60	9	73	G1,G2
ENSG00000151502	46	39	5	54	G1,G2
ENSG00000185477	121	116	22	80	G1,G2
ENSG00000026036	9	14	69	9	G1,G2
ENSG00000177807	54	29	6	41	G1,G2
ENSG00000116106	91	73	16	68	G1,G2
ENSG00000143401	50	61	6	25	G1,G2
ENSG00000112139	89	63	363	105	G1,G2
ENSG00000187243	0	0	23	3	G1,G2
ENSG00000175513	0	0	23	0	G1,G2
ENSG00000105176	73	87	13	42	G1,G2
ENSG00000102401	37	22	4	45	G1,G2
ENSG00000105640	2	3	33	6	G1,G2
ENSG00000107643	82	79	16	50	G1,G2
ENSG00000146223	19	15	0	11	G1,G2
ENSG00000111696	23	15	1	13	G1,G2
ENSG00000198948	43	41	6	54	G1,G2
ENSG00000100842	5	11	45	10	G1,G2
ENSG00000215837	0	0	20	0	G1,G2
ENSG00000140795	0	2	20	0	G1,G2
ENSG00000134202	22	22	1	16	G1,G2
ENSG00000218018	18	12	0	16	G1,G2
ENSG00000132819	18	12	0	16	G1,G2
ENSG00000136802	25	43	112	46	G1,G2
ENSG00000176490	69	82	14	87	G1,G2
ENSG00000119314	48	55	8	27	G1,G2
ENSG00000205273	0	0	19	0	G1,G2
ENSG00000205272	0	0	19	0	G1,G2
ENSG00000188792	0	0	19	0	G1,G2
ENSG00000203950	9	5	57	8	G1,G2
ENSG00000170604	10	17	58	16	G1,G2
ENSG00000156508	19	24	1	11	G1,G2
ENSG00000065548	28	19	3	24	G1,G2
ENSG00000184226	160	127	44	186	G1,G2
ENSG00000162931	16	22	73	24	G1,G2
ENSG00000104164	16	22	0	15	G1,G2
ENSG00000180660	44	63	8	91	G1,G2
ENSG00000166402	35	43	133	60	G1,G2
ENSG00000132286	2	2	24	1	G1,G2
ENSG00000135709	109	103	355	171	G1,G2
ENSG00000166579	30	25	4	33	G1,G2
ENSG00000168477	28	29	4	27	G1,G2
ENSG00000112697	91	94	24	105	G1,G2
ENSG00000179841	14	7	0	12	G1,G2
ENSG00000057704	18	11	1	23	G1,G2
ENSG00000154545	2	0	23	4	G1,G2
ENSG00000185049	7	9	40	11	G1,G2
ENSG00000180263	37	36	7	29	G1,G2
ENSG00000148943	100	123	28	109	G1,G2
ENSG00000213983	20	33	82	35	G1,G2
ENSG00000171314	4	5	30	5	G1,G2
ENSG00000204889	0	1	15	0	G1,G2
ENSG00000113575	69	75	18	79	G1,G2
ENSG00000124120	24	29	3	21	G1,G2
ENSG00000115365	180	186	57	140	G1,G2
ENSG00000175602	16	20	1	40	G1,G2
ENSG00000112078	37	33	7	42	G1,G2
ENSG00000123094	40	63	9	61	G1,G2
ENSG00000188994	184	158	60	128	G1,G2
ENSG00000166454	70	71	19	49	G1,G2
ENSG00000158480	25	29	4	53	G1,G2
ENSG00000172794	42	56	139	33	G1,G2
ENSG00000116489	26	21	4	21	G1,G2
ENSG00000112531	164	152	54	204	G1,G2
ENSG00000214882	45	44	10	59	G1,G2
ENSG00000176293	3	1	24	1	G1,G2
ENSG00000196859	0	2	14	0	G1,G2
ENSG00000184305	45	45	11	38	G1,G2
ENSG00000136003	12	8	0	18	G1,G2
ENSG00000104643	51	58	13	49	G1,G2
ENSG00000074706	26	26	88	36	G1,G2
ENSG00000181449	17	22	1	18	G1,G2
ENSG00000138615	0	0	13	0	G1,G2
ENSG00000047597	23	28	4	40	G1,G2
ENSG00000110931	131	108	360	84	G1,G2
ENSG00000179195	47	53	12	67	G1,G2
ENSG00000141965	20	25	3	19	G1,G2
ENSG00000104833	29	24	93	33	G1,G2
ENSG00000172795	16	17	1	10	G1,G2
ENSG00000182289	1	2	15	0	G1,G2
ENSG00000197479	0	0	12	1	G1,G2
ENSG00000108861	29	28	92	40	G1,G2
ENSG00000182986	18	17	2	13	G1,G2
ENSG00000198791	29	38	6	22	G1,G2
ENSG00000117020	251	275	93	201	G1,G2
ENSG00000135956	40	50	11	47	G1,G2
ENSG00000182774	0	1	12	1	G1,G2
ENSG00000166947	0	2	12	1	G1,G2
ENSG00000184779	0	0	12	1	G1,G2
ENSG00000117592	13	20	1	20	G1,G2
ENSG00000148143	62	59	172	77	G1,G2
ENSG00000155304	51	46	15	51	G1,G2
ENSG00000115159	79	77	26	61	G1,G2
ENSG00000162735	36	29	9	29	G1,G2
ENSG00000125730	14	11	50	6	G1,G2
ENSG00000135299	26	25	6	43	G1,G2
ENSG00000129128	5	9	29	9	G1,G2
ENSG00000205808	10	20	0	14	G1,G2
ENSG00000160307	26	29	81	21	G1,G2
ENSG00000197863	12	15	1	17	G1,G2
ENSG00000154370	21	25	67	27	G1,G2
ENSG00000099246	66	53	22	60	G1,G2
ENSG00000102547	23	26	5	23	G1,G2
ENSG00000100191	1	2	13	0	G1,G2
ENSG00000148219	94	110	242	109	G1,G2
ENSG00000105810	22	20	4	18	G1,G2
ENSG00000187267	0	0	11	0	G1,G2
ENSG00000130254	9	11	37	9	G1,G2
ENSG00000102471	28	26	6	30	G1,G2
ENSG00000175582	105	91	39	105	G1,G2
ENSG00000052802	14	15	1	16	G1,G2
ENSG00000085365	69	91	24	90	G1,G2
ENSG00000133030	69	42	177	84	G1,G2
ENSG00000196263	10	12	37	4	G1,G2
ENSG00000105849	9	7	0	7	G1,G2
ENSG00000165672	9	8	0	12	G1,G2
ENSG00000134109	19	16	3	17	G1,G2
ENSG00000160323	5	5	25	3	G1,G2
ENSG00000169718	13	20	1	16	G1,G2
ENSG00000100764	2	1	13	1	G1,G2
ENSG00000022355	242	249	102	237	G1,G2
ENSG00000198327	0	0	10	0	G1,G2
ENSG00000164164	34	31	10	32	G1,G2
ENSG00000140406	43	63	14	61	G1,G2
ENSG00000196268	44	40	15	43	G1,G2
ENSG00000154305	65	58	23	58	G1,G2
ENSG00000196739	93	98	219	99	G1,G2
ENSG00000105085	8	11	0	8	G1,G2
ENSG00000205903	12	13	40	14	G1,G2
ENSG00000100207	30	29	8	47	G1,G2
ENSG00000186088	2	4	16	2	G1,G2
ENSG00000172007	34	43	11	34	G1,G2
ENSG00000213699	25	32	6	36	G1,G2
ENSG00000165125	4	0	20	0	G1,G2
ENSG00000091317	12	12	1	10	G1,G2
ENSG00000197860	37	48	12	59	G1,G2
ENSG00000160396	2	3	16	0	G1,G2
ENSG00000205571	0	0	6	0	G1,G2
ENSG00000172062	0	0	6	0	G1,G2
ENSG00000157933	18	16	50	19	G1,G2
ENSG00000185432	5	5	22	6	G1,G2
ENSG00000136942	3	2	17	0	G1,G2
ENSG00000171246	463	438	215	659	G1,G2
ENSG00000132972	1	1	10	0	G1,G2
ENSG00000132879	47	63	17	72	G1,G2
ENSG00000132872	395	444	186	444	G1,G2
ENSG00000135407	6	6	24	5	G1,G2
ENSG00000165084	9	8	31	1	G1,G2
ENSG00000146555	3	3	16	0	G1,G2
ENSG00000197016	5	1	20	2	G1,G2
ENSG00000144792	7	11	0	10	G1,G2
ENSG00000174405	7	10	0	9	G1,G2
ENSG00000133636	0	0	6	0	G1,G2
ENSG00000182612	0	0	6	0	G1,G2
ENSG00000214279	0	0	6	0	G1,G2
ENSG00000136193	470	506	226	572	G1,G2
ENSG00000164061	92	41	199	72	G1,G2
ENSG00000153820	155	156	325	93	G1,G2
ENSG00000099917	23	22	57	20	G1,G2
ENSG00000127903	13	12	39	8	G1,G2
ENSG00000100364	14	12	40	14	G1,G2
ENSG00000078114	258	283	124	283	G1,G2
ENSG00000118922	16	15	45	12	G1,G2
ENSG00000166206	30	21	71	27	G1,G2
ENSG00000066405	2	0	11	0	G1,G2
ENSG00000053254	263	319	26	127	G1
ENSG00000137818	35	74	2	27	G1
ENSG00000148948	30	12	3	13	G1
ENSG00000158220	16	21	69	2	G1
ENSG00000160949	2	10	23	4	G1
ENSG00000187664	10	28	51	17	G1
ENSG00000104490	30	5	5	21	G1
ENSG00000154040	1	5	17	3	G1
ENSG00000102760	8	28	41	12	G1
ENSG00000168209	9	34	40	9	G1
ENSG00000150394	11	0	0	11	G1
ENSG00000175215	42	56	122	48	G1
ENSG00000213190	100	73	34	79	G1
ENSG00000143878	97	197	258	120	G1
ENSG00000136160	37	27	10	29	G1
ENSG00000188933	10	5	0	14	G1
ENSG00000215271	10	6	0	15	G1
ENSG00000135722	3	6	20	1	G1
ENSG00000182551	4	14	24	1	G1
ENSG00000130193	6	14	29	7	G1
ENSG00000058085	2	8	18	1	G1
ENSG00000090539	40	51	110	49	G1
ENSG00000177600	3	9	19	1	G1
ENSG00000196376	28	19	7	37	G1
ENSG00000083099	9	5	0	26	G1
ENSG00000114626	29	55	81	17	G1
ENSG00000123095	58	36	20	52	G1
ENSG00000166501	85	46	33	90	G1
ENSG00000089169	35	25	11	36	G1
ENSG00000182621	65	54	24	79	G1
ENSG00000113327	81	55	31	90	G1
ENSG00000152409	53	40	19	59	G1
ENSG00000183963	8	16	29	6	G1
ENSG00000072201	13	11	2	21	G1
ENSG00000091831	2	3	12	0	G1
ENSG00000087245	2	2	12	0	G1
ENSG00000152518	8	10	28	8	G1
ENSG00000168056	14	17	43	12	G1
ENSG00000100221	28	25	8	34	G1
ENSG00000102878	15	21	43	8	G1
ENSG00000152583	256	173	117	348	G1
ENSG00000153551	2	9	11	1	G1
ENSG00000132692	45	52	106	38	G1
ENSG00000172247	20	25	54	13	G1
ENSG00000105193	6	16	24	6	G1
ENSG00000174516	12	15	35	3	G1
ENSG00000089505	0	2	6	0	G1
ENSG00000165886	0	4	6	0	G1
ENSG00000147789	25	15	8	28	G1
ENSG00000103168	11	25	32	9	G1
ENSG00000218672	8	15	26	1	G1
ENSG00000114757	16	9	4	17	G1
ENSG00000108924	87	67	39	90	G1
ENSG00000188126	6	15	22	1	G1
ENSG00000135801	19	11	5	20	G1
ENSG00000162971	15	10	3	16	G1
ENSG00000153822	2	3	14	0	G1
ENSG00000198785	12	1	2	35	G1
ENSG00000186298	43	74	2	119	G2
ENSG00000134982	586	471	93	244	G2
ENSG00000087095	41	27	2	13	G2
ENSG00000187122	29	3	31	2	G2
ENSG00000164707	4	34	6	35	G2
ENSG00000184113	2	15	0	12	G2
ENSG00000169174	12	9	48	1	G2
ENSG00000171368	121	48	160	20	G2
ENSG00000171992	65	21	3	22	G2
ENSG00000102385	17	3	22	1	G2
ENSG00000162104	18	9	39	10	G2
ENSG00000197386	183	124	333	148	G2
ENSG00000058335	71	49	143	49	G2
ENSG00000162878	4	1	14	2	G2
ENSG00000007237	243	161	419	200	G2
ENSG00000131016	84	57	161	35	G2
ENSG00000197417	12	6	31	5	G2
ENSG00000137460	12	8	36	0	G2
ENSG00000007545	56	22	70	19	G2
ENSG00000124203	2	1	13	0	G2
ENSG00000119714	8	3	20	0	G2
ENSG00000165458	12	6	30	9	G2
ENSG00000069248	41	54	17	52	G2
ENSG00000133302	38	52	16	44	G2
ENSG00000165246	40	43	13	95	G2
ENSG00000174099	9	22	4	16	G2
ENSG00000169710	140	103	262	128	G2
ENSG00000101191	30	22	67	15	G2
ENSG00000126464	27	11	41	12	G2
ENSG00000095951	32	22	67	11	G2
ENSG00000171604	109	177	69	174	G2
ENSG00000118058	161	128	314	123	G2
ENSG00000168434	9	5	24	2	G2
ENSG00000160062	11	19	3	20	G2
ENSG00000110958	10	14	1	15	G2
ENSG00000101958	9	15	2	17	G2
ENSG00000065809	32	46	15	45	G2
ENSG00000011260	5	9	0	21	G2
ENSG00000142765	5	9	0	12	G2
ENSG00000113658	61	74	26	121	G2
ENSG00000154309	7	17	3	19	G2
ENSG00000149679	12	17	3	28	G2
ENSG00000158792	7	13	1	20	G2
ENSG00000131711	521	264	612	285	G2
ENSG00000196247	9	15	2	31	G2
ENSG00000198863	13	22	5	19	G2
ENSG00000105835	18	26	6	32	G2
ENSG00000138061	9	18	4	18	G2
ENSG00000185495	3	2	13	0	G2
ENSG00000102172	2	8	0	15	G2
ENSG00000106799	30	38	12	68	G2
ENSG00000118242	12	17	4	23	G2
ENSG00000179820	11	5	22	3	G2
ENSG00000111962	25	18	51	19	G2
ENSG00000106809	5	15	3	20	G2
ENSG00000197299	5	12	1	26	G2
ENSG00000105216	48	55	21	55	G2
ENSG00000158163	4	2	16	0	G2
ENSG00000166508	8	4	18	3	G2
ENSG00000186854	1	0	6	0	G2
ENSG00000165879	2	0	6	0	G2
ENSG00000090266	16	9	32	7	G2
ENSG00000117000	80	87	36	114	G2
ENSG00000071243	9	18	4	17	G2
ENSG00000180537	13	26	8	48	G2
ENSG00000133318	93	137	60	127	G2
ENSG00000214548	212	146	316	136	G2
ENSG00000139990	21	15	43	12	G2
ENSG00000114270	7	3	16	2	G2
ENSG00000172209	36	42	15	57	G2
ENSG00000118432	132	120	259	118	G2
ENSG00000196646	9	14	3	13	G2
ENSG00000058453	16	7	25	4	G2
ENSG00000136805	37	45	17	67	G2
ENSG00000158467	25	37	13	56	G2
ENSG00000197915	1	0	6	0	G2
ENSG00000080166	1	0	6	0	G2
ENSG00000172554	5	0	6	0	G2
ENSG00000138759	19	9	28	8	G2
ENSG00000149503	9	6	22	3	G2
ENSG00000186111	54	42	98	28	G2
ENSG00000165006	40	49	19	68	G2
ENSG00000106682	36	53	22	98	G2
ENSG00000211445	8	16	4	27	G2
ENSG00000112062	36	40	15	50	G2
ENSG00000106477	7	15	3	17	G2
ENSG00000188215	7	15	3	23	G2
C. Macaque-specific genes: 301 identified in both G1 and G2, 116 only in G1, 78 only in G2.
Gene ID	Human1	Human2	Chimp	Macaque	identified in
ENSG00000198886	3893	2575	2346	0	G1,G2
ENSG00000198786	2440	1446	1323	0	G1,G2
ENSG00000198888	1115	699	748	0	G1,G2
ENSG00000198695	332	187	211	0	G1,G2
ENSG00000154917	167	118	110	9	G1,G2
ENSG00000075624	136	170	258	7	G1,G2
ENSG00000172575	139	129	75	8	G1,G2
ENSG00000176542	1	2	5	56	G1,G2
ENSG00000047648	0	2	1	56	G1,G2
ENSG00000129968	3	9	5	75	G1,G2
ENSG00000204977	57	39	46	0	G1,G2
ENSG00000152102	113	94	111	9	G1,G2
ENSG00000110955	171	221	130	21	G1,G2
ENSG00000166004	28	29	65	197	G1,G2
ENSG00000178573	51	48	79	0	G1,G2
ENSG00000214512	81	47	77	5	G1,G2
ENSG00000153207	23	29	19	162	G1,G2
ENSG00000149575	33	32	56	206	G1,G2
ENSG00000070886	2	2	9	44	G1,G2
ENSG00000183199	2	2	3	43	G1,G2
ENSG00000099725	5	2	0	63	G1,G2
ENSG00000205691	0	0	0	36	G1,G2
ENSG00000205536	0	0	0	36	G1,G2
ENSG00000102699	1	5	2	35	G1,G2
ENSG00000115310	421	400	242	89	G1,G2
ENSG00000075407	33	36	22	0	G1,G2
ENSG00000140941	53	36	24	3	G1,G2
ENSG00000148158	82	89	47	9	G1,G2
ENSG00000182022	14	12	8	99	G1,G2
ENSG00000146021	136	128	165	22	G1,G2
ENSG00000188211	56	33	50	4	G1,G2
ENSG00000184185	26	29	61	148	G1,G2
ENSG00000166377	40	42	34	196	G1,G2
ENSG00000166780	83	52	67	11	G1,G2
ENSG00000128833	40	27	33	1	G1,G2
ENSG00000165300	47	29	43	3	G1,G2
ENSG00000163032	68	76	127	296	G1,G2
ENSG00000129204	1	2	1	29	G1,G2
ENSG00000145536	28	28	31	0	G1,G2
ENSG00000205152	5	3	11	56	G1,G2
ENSG00000136100	46	29	21	3	G1,G2
ENSG00000163485	10	15	18	72	G1,G2
ENSG00000176857	1	2	1	27	G1,G2
ENSG00000151838	26	30	31	0	G1,G2
ENSG00000197121	54	39	72	228	G1,G2
ENSG00000161992	37	67	44	1	G1,G2
ENSG00000167005	72	81	44	10	G1,G2
ENSG00000087086	47	71	47	4	G1,G2
ENSG00000154229	85	53	39	13	G1,G2
ENSG00000158828	47	43	59	4	G1,G2
ENSG00000093000	9	5	20	62	G1,G2
ENSG00000139826	5	9	18	52	G1,G2
ENSG00000187109	42	33	36	3	G1,G2
ENSG00000179941	24	23	19	0	G1,G2
ENSG00000198894	36	41	57	158	G1,G2
ENSG00000148925	10	19	11	68	G1,G2
ENSG00000213516	3	4	2	39	G1,G2
ENSG00000136108	23	19	11	0	G1,G2
ENSG00000153989	4	9	4	42	G1,G2
ENSG00000198756	44	30	31	4	G1,G2
ENSG00000139112	20	25	22	99	G1,G2
ENSG00000177084	33	23	27	1	G1,G2
ENSG00000084731	104	64	60	20	G1,G2
ENSG00000106772	212	173	131	54	G1,G2
ENSG00000149925	234	259	261	61	G1,G2
ENSG00000111716	35	56	33	2	G1,G2
ENSG00000169418	0	1	1	23	G1,G2
ENSG00000174196	0	0	4	23	G1,G2
ENSG00000080224	31	29	47	1	G1,G2
ENSG00000165566	177	176	197	45	G1,G2
ENSG00000115525	8	9	18	52	G1,G2
ENSG00000104435	130	153	140	438	G1,G2
ENSG00000174827	2	3	10	31	G1,G2
ENSG00000126945	21	13	21	0	G1,G2
ENSG00000214883	0	1	1	22	G1,G2
ENSG00000070756	55	46	42	8	G1,G2
ENSG00000117016	65	58	93	228	G1,G2
ENSG00000112137	40	24	24	4	G1,G2
ENSG00000144468	20	21	7	91	G1,G2
ENSG00000015479	174	195	146	46	G1,G2
ENSG00000196230	73	98	108	253	G1,G2
ENSG00000000971	0	3	1	21	G1,G2
ENSG00000157570	54	52	87	8	G1,G2
ENSG00000168675	115	136	107	27	G1,G2
ENSG00000173567	5	7	15	43	G1,G2
ENSG00000198624	6	11	5	42	G1,G2
ENSG00000007168	272	269	183	80	G1,G2
ENSG00000179091	18	26	35	83	G1,G2
ENSG00000214765	1	0	0	25	G1,G2
ENSG00000090376	2	2	0	25	G1,G2
ENSG00000213398	15	25	19	71	G1,G2
ENSG00000067225	316	413	337	98	G1,G2
ENSG00000157219	23	16	26	97	G1,G2
ENSG00000113391	12	12	23	62	G1,G2
ENSG00000091136	60	67	50	11	G1,G2
ENSG00000165092	48	46	25	7	G1,G2
ENSG00000132554	2	0	3	24	G1,G2
ENSG00000165985	19	9	6	0	G1,G2
ENSG00000167996	19	22	29	0	G1,G2
ENSG00000132677	19	20	21	0	G1,G2
ENSG00000204525	18	26	34	0	G1,G2
ENSG00000166922	18	9	15	0	G1,G2
ENSG00000136238	23	15	20	93	G1,G2
ENSG00000155657	89	82	56	20	G1,G2
ENSG00000114841	30	23	33	2	G1,G2
ENSG00000157064	272	242	243	85	G1,G2
ENSG00000160209	119	129	99	31	G1,G2
ENSG00000170941	249	281	184	77	G1,G2
ENSG00000163257	33	38	28	3	G1,G2
ENSG00000174705	33	27	37	3	G1,G2
ENSG00000179409	16	12	32	73	G1,G2
ENSG00000189251	0	0	1	19	G1,G2
ENSG00000144550	17	12	22	0	G1,G2
ENSG00000122557	30	41	40	111	G1,G2
ENSG00000198131	49	56	28	8	G1,G2
ENSG00000171208	43	33	50	148	G1,G2
ENSG00000139163	16	12	8	69	G1,G2
ENSG00000206579	25	29	21	1	G1,G2
ENSG00000178163	37	43	39	5	G1,G2
ENSG00000196648	0	0	0	18	G1,G2
ENSG00000148346	0	0	0	18	G1,G2
ENSG00000183246	0	0	1	18	G1,G2
ENSG00000185742	8	7	16	43	G1,G2
ENSG00000172775	33	26	30	4	G1,G2
ENSG00000111669	32	31	45	111	G1,G2
ENSG00000119938	8	5	9	42	G1,G2
ENSG00000089335	19	18	11	1	G1,G2
ENSG00000113558	30	38	17	3	G1,G2
ENSG00000215848	16	14	29	66	G1,G2
ENSG00000106261	76	63	88	19	G1,G2
ENSG00000213096	33	33	28	4	G1,G2
ENSG00000058673	54	53	49	169	G1,G2
ENSG00000114739	11	10	22	53	G1,G2
ENSG00000012048	4	2	3	30	G1,G2
ENSG00000125385	2	4	6	24	G1,G2
ENSG00000213741	2	4	6	24	G1,G2
ENSG00000163516	11	13	10	52	G1,G2
ENSG00000115268	5	5	6	33	G1,G2
ENSG00000106299	18	17	27	71	G1,G2
ENSG00000170296	26	20	22	2	G1,G2
ENSG00000071073	94	81	88	27	G1,G2
ENSG00000119737	38	24	40	122	G1,G2
ENSG00000203869	0	0	0	16	G1,G2
ENSG00000107863	199	222	181	538	G1,G2
ENSG00000141560	4	6	6	29	G1,G2
ENSG00000136450	112	107	99	34	G1,G2
ENSG00000124795	30	41	30	4	G1,G2
ENSG00000204763	6	8	12	38	G1,G2
ENSG00000166341	33	35	43	106	G1,G2
ENSG00000155850	48	57	45	10	G1,G2
ENSG00000175352	25	25	18	2	G1,G2
ENSG00000154429	84	75	70	23	G1,G2
ENSG00000174093	9	5	5	42	G1,G2
ENSG00000136237	108	86	89	33	G1,G2
ENSG00000167549	8	8	12	39	G1,G2
ENSG00000196458	6	11	9	37	G1,G2
ENSG00000198146	5	9	8	31	G1,G2
ENSG00000140526	63	67	69	183	G1,G2
ENSG00000011347	33	21	27	104	G1,G2
ENSG00000188086	0	0	2	15	G1,G2
ENSG00000181195	0	1	0	15	G1,G2
ENSG00000157214	18	22	24	68	G1,G2
ENSG00000137843	17	16	10	1	G1,G2
ENSG00000135540	34	33	32	6	G1,G2
ENSG00000176390	29	20	23	4	G1,G2
ENSG00000173726	19	11	29	68	G1,G2
ENSG00000118518	43	41	17	129	G1,G2
ENSG00000075785	100	125	84	31	G1,G2
ENSG00000135596	36	38	31	7	G1,G2
ENSG00000166033	26	33	31	83	G1,G2
ENSG00000119684	33	26	28	101	G1,G2
ENSG00000134874	33	39	39	6	G1,G2
ENSG00000163814	0	0	0	14	G1,G2
ENSG00000185295	0	0	2	14	G1,G2
ENSG00000205535	0	1	0	14	G1,G2
ENSG00000137393	3	5	8	24	G1,G2
ENSG00000164929	26	33	23	85	G1,G2
ENSG00000138653	1	1	2	18	G1,G2
ENSG00000136383	9	2	10	39	G1,G2
ENSG00000146950	11	7	8	46	G1,G2
ENSG00000186462	15	9	22	55	G1,G2
ENSG00000146433	20	22	18	68	G1,G2
ENSG00000166444	4	3	8	26	G1,G2
ENSG00000158470	33	32	21	99	G1,G2
ENSG00000167220	12	13	6	0	G1,G2
ENSG00000164508	0	0	0	13	G1,G2
ENSG00000140090	0	0	2	13	G1,G2
ENSG00000109158	16	13	22	1	G1,G2
ENSG00000112038	16	18	33	1	G1,G2
ENSG00000168528	1	0	4	17	G1,G2
ENSG00000203825	2	2	0	16	G1,G2
ENSG00000185591	93	116	96	30	G1,G2
ENSG00000107745	44	36	46	10	G1,G2
ENSG00000144677	37	60	26	7	G1,G2
ENSG00000163596	37	43	28	7	G1,G2
ENSG00000121904	26	26	21	80	G1,G2
ENSG00000182836	99	154	151	34	G1,G2
ENSG00000187790	11	10	2	44	G1,G2
ENSG00000146072	10	12	15	41	G1,G2
ENSG00000164808	40	57	36	9	G1,G2
ENSG00000137727	44	39	36	11	G1,G2
ENSG00000135046	1	2	2	16	G1,G2
ENSG00000008952	55	53	49	15	G1,G2
ENSG00000181404	0	0	1	12	G1,G2
ENSG00000197756	12	14	14	0	G1,G2
ENSG00000159674	12	12	16	0	G1,G2
ENSG00000161970	12	11	8	0	G1,G2
ENSG00000129646	12	25	22	0	G1,G2
ENSG00000135472	175	189	116	419	G1,G2
ENSG00000146872	4	1	2	24	G1,G2
ENSG00000189367	69	72	79	21	G1,G2
ENSG00000128245	265	238	263	108	G1,G2
ENSG00000132507	7	9	1	31	G1,G2
ENSG00000165186	64	77	59	20	G1,G2
ENSG00000172137	16	14	13	55	G1,G2
ENSG00000204186	51	50	49	137	G1,G2
ENSG00000123091	43	28	36	116	G1,G2
ENSG00000119900	44	63	57	12	G1,G2
ENSG00000169902	25	24	23	4	G1,G2
ENSG00000125772	59	68	69	18	G1,G2
ENSG00000092841	14	19	26	1	G1,G2
ENSG00000179918	14	22	10	1	G1,G2
ENSG00000116731	94	67	76	228	G1,G2
ENSG00000169891	48	57	50	14	G1,G2
ENSG00000159733	29	26	41	6	G1,G2
ENSG00000068976	17	12	16	56	G1,G2
ENSG00000167524	4	5	3	23	G1,G2
ENSG00000164054	23	20	39	3	G1,G2
ENSG00000144589	9	10	12	34	G1,G2
ENSG00000067646	33	37	23	92	G1,G2
ENSG00000063177	19	33	40	2	G1,G2
ENSG00000143341	2	2	2	17	G1,G2
ENSG00000138326	11	24	16	0	G1,G2
ENSG00000138594	11	10	6	0	G1,G2
ENSG00000163002	11	12	6	0	G1,G2
ENSG00000183249	0	0	0	11	G1,G2
ENSG00000154114	20	13	19	61	G1,G2
ENSG00000081760	8	5	8	31	G1,G2
ENSG00000116793	35	33	17	93	G1,G2
ENSG00000150961	13	19	13	1	G1,G2
ENSG00000138069	19	26	16	2	G1,G2
ENSG00000099960	3	2	4	19	G1,G2
ENSG00000198298	3	4	1	19	G1,G2
ENSG00000163704	44	57	73	13	G1,G2
ENSG00000171450	23	20	22	4	G1,G2
ENSG00000137809	5	2	1	24	G1,G2
ENSG00000142065	5	3	5	24	G1,G2
ENSG00000099194	188	210	227	80	G1,G2
ENSG00000168310	9	17	10	0	G1,G2
ENSG00000214870	9	9	10	0	G1,G2
ENSG00000143158	10	9	13	0	G1,G2
ENSG00000130988	10	10	11	0	G1,G2
ENSG00000182810	10	10	9	0	G1,G2
ENSG00000158806	10	14	11	0	G1,G2
ENSG00000135083	34	43	64	8	G1,G2
ENSG00000174460	29	36	39	7	G1,G2
ENSG00000135070	14	12	3	44	G1,G2
ENSG00000091527	9	8	7	32	G1,G2
ENSG00000089199	183	181	235	79	G1,G2
ENSG00000135074	18	19	19	2	G1,G2
ENSG00000124172	3	1	2	18	G1,G2
ENSG00000162873	31	25	31	83	G1,G2
ENSG00000132434	26	21	27	71	G1,G2
ENSG00000169564	49	46	54	15	G1,G2
ENSG00000107551	34	36	32	9	G1,G2
ENSG00000064703	8	8	3	29	G1,G2
ENSG00000102870	16	11	18	47	G1,G2
ENSG00000119669	38	62	59	11	G1,G2
ENSG00000213029	9	15	6	0	G1,G2
ENSG00000125821	9	10	11	0	G1,G2
ENSG00000187657	0	0	0	10	G1,G2
ENSG00000168757	0	0	0	10	G1,G2
ENSG00000203818	0	0	1	10	G1,G2
ENSG00000138823	0	0	0	10	G1,G2
ENSG00000206184	0	0	0	10	G1,G2
ENSG00000197128	41	48	53	13	G1,G2
ENSG00000162517	26	31	26	6	G1,G2
ENSG00000176697	21	24	22	4	G1,G2
ENSG00000164125	21	29	18	4	G1,G2
ENSG00000166575	5	4	6	22	G1,G2
ENSG00000060982	8	7	3	28	G1,G2
ENSG00000121892	68	70	67	26	G1,G2
ENSG00000180370	9	6	9	30	G1,G2
ENSG00000003989	5	5	5	24	G1,G2
ENSG00000143621	23	34	23	5	G1,G2
ENSG00000174791	12	13	25	1	G1,G2
ENSG00000183077	11	12	14	1	G1,G2
ENSG00000127252	1	1	0	13	G1,G2
ENSG00000197857	9	5	8	32	G1,G2
ENSG00000160716	68	67	70	26	G1,G2
ENSG00000166896	7	2	4	28	G1,G2
ENSG00000169946	128	137	177	57	G1,G2
ENSG00000160285	41	44	46	14	G1,G2
ENSG00000172466	16	15	18	46	G1,G2
ENSG00000144736	9	7	7	31	G1,G2
ENSG00000168118	22	37	29	5	G1,G2
ENSG00000160710	254	276	251	121	G1,G2
ENSG00000130024	8	14	10	0	G1,G2
ENSG00000108298	8	12	22	0	G1,G2
ENSG00000128045	8	14	11	0	G1,G2
ENSG00000184260	2	2	2	14	G1,G2
ENSG00000171368	121	48	160	20	G1
ENSG00000178201	28	37	11	0	G1
ENSG00000186868	207	135	359	49	G1
ENSG00000197147	47	19	21	5	G1
ENSG00000183579	7	4	17	52	G1
ENSG00000078018	524	306	317	147	G1
ENSG00000164707	4	34	6	35	G1
ENSG00000187122	29	3	31	2	G1
ENSG00000187837	12	27	16	59	G1
ENSG00000152952	2	9	5	22	G1
ENSG00000008294	33	56	45	118	G1
ENSG00000152377	150	231	210	420	G1
ENSG00000161558	2	5	1	20	G1
ENSG00000164604	5	10	3	33	G1
ENSG00000183117	62	33	42	14	G1
ENSG00000118257	4	9	4	28	G1
ENSG00000149256	35	18	23	6	G1
ENSG00000171150	5	10	9	31	G1
ENSG00000131797	14	6	10	0	G1
ENSG00000152078	13	22	9	53	G1
ENSG00000102385	17	3	22	1	G1
ENSG00000070214	62	83	68	179	G1
ENSG00000175147	35	25	31	7	G1
ENSG00000133059	37	52	43	109	G1
ENSG00000153879	18	27	16	63	G1
ENSG00000185352	12	8	6	0	G1
ENSG00000197653	12	8	14	0	G1
ENSG00000172660	16	6	19	1	G1
ENSG00000171863	2	4	3	16	G1
ENSG00000180537	13	26	8	48	G1
ENSG00000167280	26	15	23	4	G1
ENSG00000158258	49	36	39	13	G1
ENSG00000120645	110	69	89	38	G1
ENSG00000128524	9	15	5	39	G1
ENSG00000136928	150	98	142	56	G1
ENSG00000110427	212	128	232	83	G1
ENSG00000099901	1	5	0	16	G1
ENSG00000146233	0	2	1	12	G1
ENSG00000007341	15	21	12	51	G1
ENSG00000117480	4	10	5	24	G1
ENSG00000164684	87	53	111	29	G1
ENSG00000044459	20	15	15	2	G1
ENSG00000186472	681	482	650	293	G1
ENSG00000132964	13	29	19	46	G1
ENSG00000169057	90	76	89	31	G1
ENSG00000109099	8	12	11	32	G1
ENSG00000104332	25	19	40	4	G1
ENSG00000138650	14	4	16	1	G1
ENSG00000106682	36	53	22	98	G1
ENSG00000128928	9	17	11	34	G1
ENSG00000168958	12	17	18	46	G1
ENSG00000139133	2	5	2	17	G1
ENSG00000056558	11	3	9	0	G1
ENSG00000122376	0	1	0	11	G1
ENSG00000150753	16	19	18	50	G1
ENSG00000138760	40	46	45	103	G1
ENSG00000173542	22	9	17	3	G1
ENSG00000182132	4	5	6	22	G1
ENSG00000189337	134	110	154	53	G1
ENSG00000135723	8	12	8	31	G1
ENSG00000181467	13	9	10	1	G1
ENSG00000173126	13	9	23	1	G1
ENSG00000204626	13	11	20	1	G1
ENSG00000141622	13	9	13	1	G1
ENSG00000146083	37	32	42	9	G1
ENSG00000169242	2	5	3	16	G1
ENSG00000132294	80	113	78	189	G1
ENSG00000131149	44	30	60	13	G1
ENSG00000134291	5	16	7	24	G1
ENSG00000126785	9	5	6	0	G1
ENSG00000101198	9	5	6	0	G1
ENSG00000065357	9	6	11	0	G1
ENSG00000196689	9	5	11	0	G1
ENSG00000104549	8	13	6	30	G1
ENSG00000197299	5	12	1	26	G1
ENSG00000165392	11	14	8	38	G1
ENSG00000007545	56	22	70	19	G1
ENSG00000109956	39	24	47	11	G1
ENSG00000099331	49	44	60	15	G1
ENSG00000120685	22	11	21	4	G1
ENSG00000078043	33	58	28	83	G1
ENSG00000117479	8	11	9	29	G1
ENSG00000179152	20	38	16	56	G1
ENSG00000123268	11	13	11	37	G1
ENSG00000170619	9	4	10	0	G1
ENSG00000154642	9	8	6	0	G1
ENSG00000205236	0	1	1	10	G1
ENSG00000118503	0	3	1	10	G1
ENSG00000184500	0	2	0	10	G1
ENSG00000171425	0	3	1	10	G1
ENSG00000166974	99	86	116	40	G1
ENSG00000105854	17	14	17	2	G1
ENSG00000103404	72	69	69	28	G1
ENSG00000135870	95	108	77	208	G1
ENSG00000102172	2	8	0	15	G1
ENSG00000171385	239	201	309	111	G1
ENSG00000211445	8	16	4	27	G1
ENSG00000089876	8	11	9	27	G1
ENSG00000170631	8	7	9	27	G1
ENSG00000100197	5	5	4	21	G1
ENSG00000131016	84	57	161	35	G1
ENSG00000107779	9	12	11	29	G1
ENSG00000196247	9	15	2	31	G1
ENSG00000172531	18	26	21	50	G1
ENSG00000215021	22	21	24	5	G1
ENSG00000165699	105	96	113	45	G1
ENSG00000159792	10	20	9	33	G1
ENSG00000182718	0	2	0	9	G1
ENSG00000132518	0	1	0	9	G1
ENSG00000119714	8	3	20	0	G1
ENSG00000166828	8	7	13	0	G1
ENSG00000116299	8	2	6	0	G1
ENSG00000118997	8	5	6	0	G1
ENSG00000218478	11	13	10	35	G1
ENSG00000198843	12	15	13	36	G1
ENSG00000162384	4	7	1	18	G1
ENSG00000198763	948	685	408	1	G2
ENSG00000108018	13	5	2	175	G2
ENSG00000204388	18	92	189	1	G2
ENSG00000183473	0	2	7	43	G2
ENSG00000198785	12	1	2	35	G2
ENSG00000073849	22	8	7	54	G2
ENSG00000075461	11	3	8	34	G2
ENSG00000166111	38	22	30	90	G2
ENSG00000183780	24	12	24	58	G2
ENSG00000117600	73	39	32	6	G2
ENSG00000182348	5	0	2	18	G2
ENSG00000065802	3	8	16	43	G2
ENSG00000104361	9	2	7	25	G2
ENSG00000101004	12	15	38	0	G2
ENSG00000171466	12	26	15	2	G2
ENSG00000117069	5	2	1	20	G2
ENSG00000183696	5	15	10	0	G2
ENSG00000117862	5	15	10	0	G2
ENSG00000131446	19	36	43	6	G2
ENSG00000171509	5	0	0	15	G2
ENSG00000156103	17	11	19	47	G2
ENSG00000175197	5	13	12	0	G2
ENSG00000116285	16	23	14	2	G2
ENSG00000146282	5	16	10	1	G2
ENSG00000142733	5	2	5	20	G2
ENSG00000143434	35	60	59	16	G2
ENSG00000129007	14	25	17	3	G2
ENSG00000145945	5	12	16	0	G2
ENSG00000012779	7	12	20	0	G2
ENSG00000176956	4	0	3	13	G2
ENSG00000188126	6	15	22	1	G2
ENSG00000178951	72	98	118	34	G2
ENSG00000218672	8	15	26	1	G2
ENSG00000172817	9	3	5	21	G2
ENSG00000138867	37	22	20	67	G2
ENSG00000179241	58	74	73	24	G2
ENSG00000166963	528	293	258	122	G2
ENSG00000182551	4	14	24	1	G2
ENSG00000150394	11	0	0	11	G2
ENSG00000106733	5	11	6	0	G2
ENSG00000171885	184	119	120	281	G2
ENSG00000114626	29	55	81	17	G2
ENSG00000111860	45	57	50	18	G2
ENSG00000166228	7	4	6	22	G2
ENSG00000166257	142	29	36	7	G2
ENSG00000111087	4	2	2	14	G2
ENSG00000154122	100	117	114	46	G2
ENSG00000121417	15	23	21	4	G2
ENSG00000131043	4	10	10	0	G2
ENSG00000126698	6	10	11	0	G2
ENSG00000116133	78	91	83	35	G2
ENSG00000119283	35	50	42	15	G2
ENSG00000083099	9	5	0	26	G2
ENSG00000125966	198	217	220	94	G2
ENSG00000066651	8	12	15	1	G2
ENSG00000163602	26	19	17	54	G2
ENSG00000135423	26	36	49	10	G2
ENSG00000147601	11	5	5	25	G2
ENSG00000130402	50	58	74	21	G2
ENSG00000081138	26	19	16	53	G2
ENSG00000125510	3	0	0	10	G2
ENSG00000178882	7	9	6	0	G2
ENSG00000183649	4	9	6	0	G2
ENSG00000168672	5	9	14	0	G2
ENSG00000181274	5	9	10	0	G2
ENSG00000124440	5	9	18	0	G2
ENSG00000206028	12	6	6	27	G2
ENSG00000168209	9	34	40	9	G2
ENSG00000125534	15	17	14	2	G2
ENSG00000138942	13	11	7	36	G2
ENSG00000076706	53	76	81	29	G2
ENSG00000171532	90	121	141	51	G2
ENSG00000149658	38	46	50	15	G2
ENSG00000178229	19	25	22	6	G2
ENSG00000143486	12	7	8	28	G2
ENSG00000126003	17	20	20	4	G2
ENSG00000104490	30	5	5	21	G2
ENSG00000113140	51	76	101	30	G2
