# Supplementary material for: Intergenic and Repeat Transcription in Human, Chimpanzee and Macaque Brains Measured by RNA-Seq
Source: PLoS Comput Biol. 2010 Jul 1;6(7):e1000843. doi: 10.1371/journal.pcbi.1000843 (PMC2895644; doi:10.1371/journal.pcbi.1000843)
Supplement: Table S8 — Species-specific HTR (0.11 MB XLS) [file pcbi.1000843.s026.xls]

## Sheet: HTR
Table S8. Species-specific HTR.
A. Human Specific HTR (24 identified in both G1 and G2, 22 only in G1, 41 only in G2).
ID	Human coordintes	Chimp coordinates	Macaque coordinates	Human1 expression*	Human2 expression*	Chimp expression*	Macaque expression*	identified in**
1	chr7.153461720-153468433	chr7.154774963-154781598	chr3.191120261-191126932	21	21	159	85	G1,G2
2	chr9.138081302-138082341	chr9.136152075-136153110	chr15.2263902-2262866	0	0	40	37	G1,G2
3	chr2.47240818-47241418	chr2a.48285770-48286371	chr13.47273229-47273829	34	35	0	9	G1,G2
4	chr15.77535444-77537846	chr15.77393869-77396271	chr7.58583066-58585468	57	64	4	0	G1,G2
5	chr14.95622485-95629807	chr14.96377129-96384400	chr7.159319074-159326451	328	324	89	96	G1,G2
6	chr6.109091350-109092859	chr6.110509287-110510795	chr4.155233083-155231574	18	19	110	86	G1,G2
7	chr22.38043091-38043656	chr22.38277342-38277906	chr10.83222778-83223334	25	28	0	4	G1,G2
8	chr2.120648880-120649387	chr2b.120827570-120828077	chr13.126392955-126393463	35	45	2	3	G1,G2
9	chr11.46353517-46354659	chr11.46892920-46894062	chr14.25751622-25750483	7	13	57	46	G1,G2
10	chr8.145458701-145460236	chr8.144249866-144251399	chr8.146885176-146886776	0	0	23	18	G1,G2
11	chr2.120601724-120601865	chr2b.120777118-120777259	chr13.126332036-126332177	25	45	1	2	G1,G2
12	chr4.156604648-156604790	chr4.159692959-159693101	chr5.147648431-147648574	26	25	1	1	G1,G2
13	chr11.46350493-46351196	chr11.46889211-46889914	chr14.25754576-25753873	0	0	24	30	G1,G2
14	chr11.114750599-114752361	chr11.114155168-114156955	chr14.113796965-113798753	33	31	4	6	G1,G2
15	chr1.65465052-65466733	chr1.66373237-66374921	chr1.68019576-68021250	0	2	18	39	G1,G2
16	chr11.11937313-11939079	chr11.11930956-11932726	chr14.59955439-59953637	28	28	3	1	G1,G2
17	chr8.12908359-12910574	chr8.8964552-8966758	chr8.12766388-12768598	46	54	8	6	G1,G2
18	chr2.120617042-120617284	chr2b.120792888-120793130	chr13.126359548-126359790	27	29	3	3	G1,G2
19	chrX.52952922-52954280	chrX.53325444-53326802	chrX.51245031-51246378	0	0	15	25	G1,G2
20	chr2.120641920-120642084	chr2b.120819893-120820057	chr13.126385288-126385452	22	35	1	2	G1,G2
21	chr11.32909859-32913512	chr11.33148757-33152410	chr14.38878333-38874683	167	189	64	57	G1,G2
22	chr16.18710710-18712145	chr16.18890294-18891732	chr20.17784540-17785980	86	100	28	35	G1,G2
23	chr15.77547487-77548884	chr15.77406018-77407423	chr7.58595352-58596746	17	22	0	0	G1,G2
24	chr15.41674250-41674627	chr15.40728511-40728888	chr7.22038676-22039052	0	0	13	15	G1,G2
25	chr11.124121520-124122146	chr11.123723387-123724018	chr14.122898152-122898778	60	0	0	0	G1
26	chr1.161311597-161312964	chr1.142316315-142317680	chr1.192992569-192993932	43	0	1	2	G1
27	chr5.150007735-150009205	chr5.152623736-152625206	chr6.147121458-147122928	42	15	2	7	G1
28	chr5.73959170-73960478	chr5.41276890-41275582	chr6.70821178-70822487	34	3	1	4	G1
29	chr1.161310743-161311433	chr1.142315471-142316161	chr1.192991671-192992403	29	3	0	2	G1
30	chr5.73966176-73968039	chr5.41269884-41268021	chr6.70828184-70830047	52	12	7	7	G1
31	chr5.149579686-149582516	chr5.152182107-152184942	chr6.146699745-146702577	81	9	16	7	G1
32	chr5.132186385-132190157	chr5.134451758-134456293	chr6.129229873-129233633	12	30	66	72	G1
33	chr6.29053235-29053491	chr6.29490530-29490786	chr4.28697889-28698145	14	62	68	135	G1
34	chr11.123006019-123007624	chr11.122594003-122595606	chr14.121988452-121990066	49	11	10	5	G1
35	chr15.50628393-50631531	chr15.49878391-49881532	chr7.30850314-30853463	123	101	41	44	G1
36	chr5.88052650-88053357	chr5.26933174-26932467	chr6.85008014-85008721	14	1	0	0	G1
37	chr9.67910027-67910792	chrUn.8142596-8141838	chr9.722710-723636	15	7	0	1	G1
38	chr9.135432965-135433851	chr9.133671952-133672844	chr15.4964340-4963432	18	5	0	0	G1
39	chr11.124294482-124296511	chr11.123900226-123902237	chr14.123060304-123062324	12	32	55	47	G1
40	chr16.66433786-66434976	chr16.67600724-67601905	chr20.66172557-66173732	2	14	22	19	G1
41	chr1.109444266-109444705	chr1.110662550-110662989	chr1.112154981-112155437	13	81	56	99	G1
42	chr11.46357849-46358630	chr11.46897225-46898005	chr14.25747288-25746503	0	3	19	25	G1
43	chr2.55105724-55108101	chr2a.56326386-56328763	chr13.55320001-55322378	204	192	80	44	G1
44	chr1.143770989-143771915	chr1.114272731-114271804	chr1.123139743-123138823	13	3	0	0	G1
45	chr11.11939466-11940090	chr11.11933038-11933662	chr14.59953328-59952756	13	11	0	0	G1
46	chr22.49307631-49310237	chr22.49880663-49883254	chr10.94544377-94546994	11	15	47	49	G1
47	chr19.14486617-14489013	chr19.14932597-14935505	chr19.14227527-14229921	25	229	20	40	G2
48	chr6.31893171-31893655	chr6.32385653-32386163	chr4.31466736-31467247	4	42	1	3	G2
49	chr3.49664503-49670993	chr3.50829847-50836337	chr2.86770006-86763510	89	47	193	111	G2
50	chr6.31905381-31905919	chr6.32398784-32399323	chr4.31478840-31479370	10	56	6	1	G2
51	chr1.204641215-204641786	chr1.186790560-186791131	chr1.163961095-163960524	0	0	24	13	G2
52	chr3.49681332-49683901	chr3.50845224-50847777	chr2.86752523-86749959	51	15	72	51	G2
53	chr3.70256965-70258166	chr3.71958666-71959871	chr2.66054917-66053712	23	37	4	5	G2
54	chr16.87791669-87794343	chr16.89605173-89607844	chr20.87352548-87355219	41	68	13	24	G2
55	chr22.38040664-38040747	chr22.38274615-38274698	chr10.83220332-83220415	12	19	0	0	G2
56	chr12.47809546-47810233	chr12.40609792-40609120	chr11.46256489-46257160	16	23	0	3	G2
57	chr10.46422991-46423963	chr10.46731301-46732273	chr9.49501347-49502325	10	17	0	2	G2
58	chr11.62365676-62365780	chr11.61225612-61225716	chr14.11240840-11240736	7	17	0	1	G2
59	chr15.39972937-39974086	chr15.38924636-38925711	chr7.20313533-20314605	2	17	0	0	G2
60	chr2.120638872-120638928	chr2b.120816077-120816133	chr13.126382244-126382300	10	21	0	2	G2
61	chr1.245386077-245387318	chr1.228270094-228271335	chr1.209826097-209824857	20	31	4	3	G2
62	chr1.232611720-232612830	chr1.215092123-215093235	chr1.222613718-222612591	14	20	1	1	G2
63	chr7.153192855-153193110	chr7.154503296-154503551	chr3.190827498-190827753	15	20	1	3	G2
64	chr15.39974257-39975005	chr15.38925882-38926630	chr7.20314776-20315519	0	15	0	0	G2
65	chrX.102394805-102395530	chrX.102880334-102881052	chrX.101810768-101811493	9	15	0	1	G2
66	chr7.98929096-98929485	chr7.99260789-99261178	chr3.46702403-46702792	10	19	0	0	G2
67	chr15.73428310-73430559	chr15.73177768-73180017	chr7.54253085-54255342	10	3	28	47	G2
68	chr18.27429080-27429174	chr18.27495438-27495532	chr18.24515236-24515330	0	15	0	1	G2
69	chr2.157823335-157823941	chr2b.161881666-161882272	chr12.20860641-20861247	3	14	0	0	G2
70	chr11.11940273-11940667	chr11.11933845-11934239	chr14.59952576-59952182	2	14	0	1	G2
71	chr3.185491553-185491886	chr3.189814096-189814429	chr2.102377145-102376812	0	0	14	14	G2
72	chr20.44505726-44506438	chr20.43825598-43826311	chr10.18038761-18038051	5	18	0	0	G2
73	chr7.153478349-153480971	chr7.154791780-154794397	chr3.191136967-191139596	13	8	41	34	G2
74	chr15.20598781-20600734	chr15.20627047-20628990	chr7.1832146-1834088	21	33	5	8	G2
75	chr10.1077185-1077383	chr10.1145936-1146134	chr9.1220113-1220311	2	13	0	0	G2
76	chr4.21551814-21554973	chr4.21977346-21980504	chr5.16716538-16719726	40	28	84	84	G2
77	chr6.152481632-152484043	chr6.154899996-154902403	chr4.110963732-110961305	16	7	37	34	G2
78	chr1.47615011-47616340	chr1.48173218-48174547	chr1.50196784-50198114	16	28	4	3	G2
79	chr9.74163147-74167237	chr9.71147462-71151559	chr15.81115586-81119699	65	73	22	26	G2
80	chr22.37544562-37547006	chr22.37775482-37777925	chr10.82730601-82733058	92	35	97	108	G2
81	chr4.40913124-40913193	chr4.41593714-41593783	chr5.36257136-36257205	7	12	0	0	G2
82	chr4.43461164-43461851	chr4.44191817-44192502	chr5.38900708-38901462	4	12	0	0	G2
83	chr6.74285780-74285811	chr6.74338833-74338864	chr4.69760887-69760918	8	12	0	0	G2
84	chr8.42730384-42731057	chr8.39536471-39537144	chr8.43359183-43359856	0	11	0	0	G2
85	chr2.241660931-241662716	chr2b.247467717-247469501	chr12.104969389-104971150	5	2	18	27	G2
86	chr11.64959184-64961181	chr11.63873797-63875794	chr14.8994401-8992423	24	47	12	2	G2
87	chr17.64830790-64832908	chr17.68688250-68690355	chr16.64572663-64574782	22	27	4	2	G2
* The total number of mapped reads were equalized among samples. All the values shown were rounded into integers.
** Group one (G1) contained Human1, Chimpanzee, and Macaque samples. Group two (G2) contained Human2, Chimpanzee, and Macaque samples.
B. Chimp Specific HTR (32 identified in both G1 and G2, 20 only in G1, 40 only in G2).
ID	Human coordintes	Chimp coordinates	Macaque coordinates	Human1 expression	Human2 expression	Chimp expression	Macaque expression	identified in
1	chr17.68676780-68678806	chr17.72644550-72646576	chr16.68425780-68427794	50	47	2	43	G1,G2
2	chr21.45756532-45758193	chr21.45170723-45172411	chr3.1217325-1215661	5	9	62	15	G1,G2
3	chr11.11940888-11942778	chr11.11934460-11936350	chr14.59951975-59950088	149	185	27	174	G1,G2
4	chr6.29680102-29680712	chr6.30116081-30116693	chr4.29338369-29338984	28	38	0	27	G1,G2
5	chr2.203136396-203137815	chr2b.208062656-208064082	chr12.66425194-66426660	26	17	0	22	G1,G2
6	chr12.6915551-6915918	chr22.24134174-24134538	chr11.7117542-7117909	23	14	0	14	G1,G2
7	chr7.153472524-153474845	chr7.154785702-154788023	chr3.191130999-191133253	2	0	37	10	G1,G2
8	chr9.135124983-135126730	chr9.133338018-133339766	chr15.5364207-5362422	0	0	21	3	G1,G2
9	chr11.10775255-10775961	chr11.10749452-10750158	chr14.61146629-61145923	20	28	0	20	G1,G2
10	chr3.862779-864937	chr3.883056-885214	chr2.60146978-60144540	1	2	30	0	G1,G2
11	chr12.109642022-109643326	chr12.112009580-112010884	chr11.111656979-111658287	27	40	2	47	G1,G2
12	chr11.65471194-65472153	chr11.64403562-64404522	chr14.8501520-8500558	0	0	20	0	G1,G2
13	chr1.154912897-154913774	chr1.135892383-135893260	chr1.135285007-135285884	1	5	27	1	G1,G2
14	chr21.45699986-45701502	chr21.45109400-45110916	chr3.1272966-1271222	0	0	22	0	G1,G2
15	chr11.10776984-10778927	chr11.10751199-10753136	chr14.61144887-61142968	97	106	28	128	G1,G2
16	chr10.22658489-22659629	chrUn.6991753-22875604	chr9.22526848-22527992	16	14	0	25	G1,G2
17	chr21.45753653-45754235	chr21.45167833-45168414	chr3.1220091-1219535	0	0	17	2	G1,G2
18	chr1.5459274-5460906	chr1.5492603-5494235	chr1.8474005-8475634	0	0	17	0	G1,G2
19	chr6.31904770-31905038	chr6.32398173-32398441	chr4.31478229-31478497	1	3	26	0	G1,G2
20	chr14.73942309-73944134	chr14.74125406-74127231	chr7.137520892-137522703	1	0	26	4	G1,G2
21	chr18.72819835-72821565	chr18.73899848-73901575	chr18.70430493-70432213	45	34	154	48	G1,G2
22	chr17.70177937-70180916	chr17.74215107-74218087	chr16.69941128-69944119	24	32	92	36	G1,G2
23	chr5.123018504-123018879	chr5.125160207-125160583	chr6.120045722-120046097	82	82	23	159	G1,G2
24	chr14.61273351-61273692	chr14.61141216-61141556	chr7.124733908-124734249	15	14	0	13	G1,G2
25	chr3.85115396-85117183	chr3.87229230-87231003	chr2.9296439-9298945	26	38	3	19	G1,G2
26	chr6.37723645-37726438	chr6.38490176-38492968	chr4.37428896-37431673	21	19	82	30	G1,G2
27	chr5.161256595-161259277	chr5.164024998-164027675	chr6.158317272-158319956	112	137	39	125	G1,G2
28	chr6.122800582-122801729	chr6.124534603-124535757	chr4.141497042-141495891	18	20	0	15	G1,G2
29	chr17.74976761-74977963	chr17.79178731-79179935	chr16.74729082-74730329	4	6	31	8	G1,G2
30	chr12.123062176-123064460	chr12.125886498-125888792	chr11.125311295-125313591	31	39	6	47	G1,G2
31	chr9.135120757-135121654	chr9.133333777-133334674	chr15.5368454-5367556	0	0	13	0	G1,G2
32	chr6.29681086-29681528	chr6.30119410-30119853	chr4.29339354-29339796	13	15	0	27	G1,G2
33	chr6.31903499-31904145	chr6.32396902-32397548	chr4.31476956-31477601	2	41	66	3	G1
34	chr9.129477841-129478054	chr9.127475826-127476039	chr15.98908154-98907941	21	6	0	13	G1
35	chr8.143814793-143817867	chr8.142606429-142609498	chr8.145278164-145281454	5	11	43	2	G1
36	chr21.45712190-45713077	chr21.45122026-45122913	chr3.1260214-1259407	0	5	26	1	G1
37	chr8.143812555-143814612	chr8.142604189-142606248	chr8.145275495-145277997	2	9	31	3	G1
38	chr3.128879553-128882542	chr3.132078627-132081634	chr11.87164523-87161557	28	57	108	16	G1
39	chr2.187313194-187313387	chr2b.191955809-191956002	chr12.50351876-50352069	15	11	0	20	G1
40	chr11.106058886-106060899	chr11.105360634-105362648	chr14.105286375-105288384	26	16	3	22	G1
41	chr9.123894907-123895340	chr9.121736449-121736879	chr15.13911298-13910859	0	2	16	1	G1
42	chr9.17569059-17569890	chr9.17982927-17983740	chr15.59353107-59352295	7	15	41	6	G1
43	chr1.40859084-40865093	chr1.41282974-41289154	chr1.43503560-43509601	186	173	69	197	G1
44	chr17.70254189-70255845	chr17.74296242-74297900	chr16.70020615-70022263	5	11	32	8	G1
45	chr1.226659678-226663568	chr1.209033598-209037471	chr1.141974823-141970941	28	43	98	34	G1
46	chr1.20751614-20752337	chr1.20659414-20660138	chr1.23212001-23212725	0	5	14	0	G1
47	chr17.19296189-19296661	chr17.36843100-36842628	chr16.19005536-19006005	31	27	6	32	G1
48	chr3.117470343-117471913	chr3.120529586-120531160	chr2.36291544-36293113	21	13	1	17	G1
49	chr2.86800843-86801137	chr2a.88662810-88663104	chr13.88328009-88328302	0	6	17	2	G1
50	chr11.133620561-133622424	chr11.133412496-133414357	chr14.132249352-132251221	25	23	4	46	G1
51	chr1.16683331-16684705	chr1.16714323-16715699	chr1.19406007-19407443	2	4	20	0	G1
52	chr12.73633598-73633630	chr12.75431359-75431391	chr11.71962015-71962047	22	23	3	27	G1
53	chrX.72978634-72981493	chrX.73173235-73176095	chrX.72964459-72967310	60	7	136	0	G2
54	chrX.72983179-72984976	chrX.73177574-73179347	chrX.72969274-72970983	36	3	82	0	G2
55	chrX.72987402-72989067	chrX.73180606-73182272	chrX.72973423-72975102	34	4	84	0	G2
56	chr17.74940381-74944784	chr17.79141217-79145619	chr16.74692880-74697254	25	11	62	23	G2
57	chr14.100381492-100391284	chr14.101272915-101282679	chr7.164128297-164137934	238	130	403	65	G2
58	chr8.17557565-17557820	chr8.13852217-13852472	chr8.17542808-17543064	7	19	0	11	G2
59	chr3.49654382-49655554	chr3.50820406-50821578	chr2.86780145-86778971	22	10	52	15	G2
60	chr6.151711537-151716523	chr6.154105933-154110913	chr4.111742323-111737333	63	41	136	34	G2
61	chr7.70814946-70816114	chr7.71527060-71528229	chr3.56931060-56932229	19	27	1	21	G2
62	chr5.148576403-148577929	chr5.151153657-151155183	chr6.145691407-145692915	12	4	35	10	G2
63	chr14.91017672-91018286	chr14.91644801-91645415	chr7.154695485-154696099	12	15	0	17	G2
64	chrX.72958524-72959517	chrX.73152660-73153652	chrX.72944165-72945161	7	1	24	0	G2
65	chr6.37708006-37714026	chr6.38474611-38480641	chr4.37413238-37419298	94	75	205	74	G2
66	chr11.11943932-11944205	chr11.11937504-11937777	chr14.59948938-59948666	10	27	2	24	G2
67	chr15.52307203-52308725	chr15.51600435-51601956	chr7.32517913-32519422	7	5	30	7	G2
68	chr5.179456488-179460028	chr5.182601454-182604969	chr6.176793138-176796689	22	14	54	17	G2
69	chr3.52492772-52493444	chr3.53744050-53744721	chr2.83892046-83891372	10	15	0	11	G2
70	chr5.133569515-133569690	chr5.135847936-135848111	chr6.130612934-130613109	10	14	0	21	G2
71	chr6.34082813-34085434	chr6.34729807-34732426	chr4.33706257-33708887	11	6	32	5	G2
72	chr9.119215365-119216945	chr9.116944448-116946028	chr15.18673492-18671911	12	9	40	8	G2
73	chr7.29341730-29343816	chr7.29711386-29713466	chr3.96872959-96870832	6	3	27	5	G2
74	chr1.15024226-15025801	chr1.15010496-15012073	chr1.17456936-17458483	7	3	24	5	G2
75	chr11.17407321-17409471	chr11.17377662-17379805	chr14.54509544-54507410	14	7	34	7	G2
76	chr22.39902728-39904925	chr22.40201021-40203209	chr10.85101358-85103555	27	26	81	32	G2
77	chrX.72965632-72965759	chrX.73159755-73159882	chrX.72951450-72951577	3	0	13	0	G2
78	chr20.47416793-47418185	chr20.46804860-46806251	chr10.15107831-15106425	2	2	19	2	G2
79	chr7.29314227-29315413	chr7.29683690-29684886	chr3.96900608-96899442	11	3	22	4	G2
80	chr8.59183319-59185672	chr8.56220414-56222768	chr8.60742830-60745171	6	6	31	2	G2
81	chr7.29655396-29656022	chr7.30024555-30025185	chr3.96563087-96562551	6	0	16	0	G2
82	chr11.44757280-44758886	chr11.45252124-45253728	chr14.27328278-27326499	2	0	16	0	G2
83	chr11.11976783-11976905	chr11.11970332-11970454	chr14.59915938-59915816	10	15	1	14	G2
84	chr20.47420524-47421372	chr20.46808590-46809438	chr10.15104095-15103250	4	0	16	1	G2
85	chr6.37730023-37731066	chr6.38496543-38497586	chr4.37435612-37436651	7	2	18	2	G2
86	chr7.142273841-142274440	chr7.143624817-143625416	chr3.180508145-180508744	7	2	18	1	G2
87	chr4.101037737-101038883	chr4.103126995-103128143	chr5.92855099-92856250	13	19	2	17	G2
88	chr19.16073119-16073794	chr19.16502842-16503517	chr19.15630474-15631140	13	19	2	20	G2
89	chr20.47415067-47416343	chr20.46803144-46804407	chr10.15109580-15108285	5	2	18	2	G2
90	chr7.78926167-78928067	chr7.78851076-78852980	chr3.137836010-137834095	21	31	5	30	G2
91	chr5.136751569-136753919	chr5.139096169-139098523	chr6.133803763-133806113	5	6	30	6	G2
92	chr6.34093465-34095802	chr6.34740449-34743445	chr4.33715787-33718130	41	29	82	21	G2
C. Macaque Specific HTR (159 identified in both G1 and G2, 43 only in G1, 74 only in G2).
ID	Human coordintes	Chimp coordinates	Macaque coordinates	Human1 expression	Human2 expression	Chimp expression	Macaque expression	identified in
1	chr15.21912515-21915531	chr15.21647459-21650479	chr7.3382997-3385846	0	0	3	88	G1,G2
2	chr19.40741011-40742776	chr19.41069906-41071674	chr19.42051581-42053334	0	0	1	78	G1,G2
3	chr7.5533400-5536188	chr7.5517603-5520452	chr3.43460114-43457333	150	181	206	17	G1,G2
4	chr14.74582867-74585767	chr14.74782578-74785472	chr7.138158186-138161095	13	12	17	138	G1,G2
5	chr14.49123041-49123243	chr14.48747427-48747629	chr7.112640610-112640812	0	0	0	46	G1,G2
6	chr11.93069542-93072958	chr11.92233368-92236784	chr14.92257652-92261077	31	30	33	217	G1,G2
7	chr4.39130235-39132126	chr4.39781136-39783025	chr5.34445777-34447657	3	5	3	71	G1,G2
8	chr5.81605821-81607659	chr5.33392455-33390660	chr6.78447052-78448875	46	67	98	1	G1,G2
9	chrX.88622467-88622572	chrX.88870746-88870851	chrX.88210734-88210839	1	0	13	55	G1,G2
10	chrX.122524407-122525288	chrX.122971565-122972448	chrX.121787983-121788866	1	0	1	50	G1,G2
11	chr16.29824604-29824922	chr16.30278816-30279135	chr20.27877789-27878108	33	33	26	0	G1,G2
12	chr1.99543865-99545413	chr1.100877685-100879233	chr1.102388297-102389845	42	20	23	2	G1,G2
13	chr15.41675898-41678077	chr15.40730159-40732335	chr7.22040338-22042507	21	23	7	134	G1,G2
14	chr3.49002706-49003793	chr3.50142614-50143701	chr2.87469511-87468452	7	15	24	70	G1,G2
15	chr11.17350140-17354319	chr11.17320393-17324572	chr14.54566713-54562538	43	23	40	3	G1,G2
16	chr13.24637564-24643687	chr13.24768593-24774741	chr17.5084236-5090281	152	166	165	36	G1,G2
17	chr2.131522306-131526459	chr2b.131811176-131815308	chr13.137909746-137913917	85	74	64	16	G1,G2
18	chr17.1345955-1346107	chr17.1461858-1462010	chr16.1291066-1291214	0	0	0	34	G1,G2
19	chr18.74987250-74987334	chr18.76072183-76072267	chr18.72438944-72439028	0	2	2	34	G1,G2
20	chr3.14959682-14961055	chr3.15301220-15302633	chr11.84630250-84631648	31	33	19	1	G1,G2
21	chr4.120377861-120378257	chr4.122574069-122574463	chr5.111816994-111817394	8	6	13	67	G1,G2
22	chr8.76117956-76118004	chr8.73511938-73511986	chr8.77497387-77497428	0	0	0	27	G1,G2
23	chr16.29988646-29989244	chr16.30452776-30453374	chr20.28050225-28050820	57	75	64	8	G1,G2
24	chr14.100392229-100397051	chr14.101283730-101289273	chr7.164138873-164143679	106	73	151	24	G1,G2
25	chr12.1268913-1270127	chr12.1338117-1339331	chr11.1304743-1305946	53	63	50	7	G1,G2
26	chr8.21500250-21500564	chr8.17907220-17907534	chr8.21510920-21511237	28	20	37	137	G1,G2
27	chr7.99786801-99789763	chr7.100210985-100213944	chr3.47518829-47521777	33	56	98	2	G1,G2
28	chr19.41812872-41813251	chr19.42456713-42456333	chr19.43101904-43102303	0	1	0	25	G1,G2
29	chrX.117218074-117218105	chrX.117653712-117653743	chrX.116449185-116449216	0	0	0	25	G1,G2
30	chr19.40737670-40738017	chr19.41065719-41066066	chr19.42048222-42048569	0	0	1	31	G1,G2
31	chr16.29988119-29988461	chr16.30452247-30452589	chr20.28049703-28050046	48	66	46	6	G1,G2
32	chr19.50102878-50103021	chr19.50505098-50505241	chr19.51335951-51336094	3	7	12	43	G1,G2
33	chr3.26727920-26729373	chr3.27345296-27346719	chr2.169170552-169171994	27	21	13	1	G1,G2
34	chr11.8959593-8961650	chr11.8884716-8886768	chr14.62976256-62974187	31	30	19	2	G1,G2
35	chr15.70286417-70286649	chr15.70028957-70029189	chr7.50853606-50853839	21	23	23	0	G1,G2
36	chr3.35711475-35714872	chr3.36525577-36528976	chr2.178104078-178107501	51	34	44	8	G1,G2
37	chr15.21909346-21909942	chr15.21644275-21644873	chr7.3379838-3380436	0	0	0	22	G1,G2
38	chr22.35932365-35933303	chr22.36091915-36092854	chr10.81104876-81105812	0	0	3	22	G1,G2
39	chr22.40850511-40851626	chr22.41181781-41182862	chr10.86094209-86095273	0	0	1	22	G1,G2
40	chr11.44907057-44910207	chr11.45406436-45409604	chr14.27180023-27176910	53	51	70	10	G1,G2
41	chr1.168145319-168145468	chr1.149311538-149311687	chr1.199622092-199622239	2	0	0	31	G1,G2
42	chr18.54771729-54772503	chr18.55428031-55428805	chr18.52236055-52236828	9	15	1	59	G1,G2
43	chr5.150541298-150542537	chr5.153167021-153168260	chr6.147597153-147598404	0	3	2	26	G1,G2
44	chr19.1828108-1828656	chr19.1853936-1854481	chr19.1651556-1652108	0	0	1	26	G1,G2
45	chr11.129505046-129505542	chr11.129196725-129197221	chr14.128193767-128194278	24	18	22	1	G1,G2
46	chr12.55320028-55320212	chr12.32974757-32974573	chr11.53727404-53727588	24	42	18	1	G1,G2
47	chr7.6407983-6409809	chr7.6410566-6412379	chr3.44616008-44617804	17	12	15	83	G1,G2
48	chr12.10265604-10267430	chr12.10519548-10521364	chr11.10415950-10417762	15	18	23	80	G1,G2
49	chr7.154493307-154494272	chr7.155818727-155819692	chr3.192175776-192176741	7	3	14	51	G1,G2
50	chr19.1832202-1832877	chr19.1858031-1858706	chr19.1655603-1656278	2	5	3	29	G1,G2
51	chr15.22836017-22837079	chr15.22443400-22444456	chr7.3946785-3947844	28	36	18	2	G1,G2
52	chr14.49390128-49390355	chr14.49040267-49040494	chr7.112911709-112911936	30	40	22	3	G1,G2
53	chr1.42988128-42988272	chr1.43446938-43447082	chr1.45644432-45644576	0	0	1	24	G1,G2
54	chr10.24948217-24950449	chr10.25234078-25236310	chr9.24816051-24818273	64	71	52	221	G1,G2
55	chr2.227437561-227438055	chr2b.232952775-232953269	chr12.90754590-90755084	10	10	3	59	G1,G2
56	chr19.44866513-44867026	chr19.45258778-45259309	chr19.45994553-45995078	0	0	0	19	G1,G2
57	chr15.36595626-36596309	chr15.35438177-35438860	chr7.16832873-16833552	18	11	11	0	G1,G2
58	chr19.40738197-40738656	chr19.41066246-41066705	chr19.42048750-42049208	0	0	0	23	G1,G2
59	chr16.45671163-45672143	chr16.46304111-46305074	chr20.45291391-45292348	2	2	6	30	G1,G2
60	chr22.22367103-22368265	chr22.22249402-22250552	chr10.68235740-66058598	16	23	31	0	G1,G2
61	chr2.119847123-119848011	chr2b.120006960-120007848	chr13.125540560-125541440	0	0	0	18	G1,G2
62	chr11.114747707-114749841	chr11.114152280-114154413	chr14.113794053-113796193	25	29	25	2	G1,G2
63	chr15.70286083-70286248	chr15.70028623-70028788	chr7.50853274-50853438	25	40	27	2	G1,G2
64	chr4.78195319-78195526	chr4.53405604-53405397	chr5.52533554-52533347	45	59	40	10	G1,G2
65	chr17.594433-596435	chr17.665897-668017	chr16.535996-538000	6	6	8	43	G1,G2
66	chr19.1391024-1391183	chr19.1413209-1413368	chr19.1209131-1209290	0	0	1	22	G1,G2
67	chr8.31947340-31950297	chr8.28616707-28619661	chr8.32233680-32235803	8	15	12	48	G1,G2
68	chr19.54160388-54161873	chr19.54675520-54677003	chr19.55247883-55249691	36	63	31	6	G1,G2
69	chr10.29753257-29754675	chr10.30121934-30123352	chr9.29567678-29569082	15	12	17	0	G1,G2
70	chr15.70289649-70289948	chr15.70032139-70032438	chr7.50856772-50857070	15	19	13	0	G1,G2
71	chr8.31817220-31818056	chr8.28485637-28486481	chr8.32114485-32115345	0	1	2	17	G1,G2
72	chr16.29983291-29984083	chr16.30447424-30448210	chr20.28044582-28045370	0	0	0	17	G1,G2
73	chr19.572975-573324	chr19.537170-537522	chr19.362601-362953	0	0	1	21	G1,G2
74	chr1.16667031-16669761	chr1.16697794-16700519	chr1.19334630-19358741	20	32	31	1	G1,G2
75	chr5.34074160-34074225	chr5.81686953-81686888	chr6.34147241-34147306	2	0	3	28	G1,G2
76	chr11.114763342-114767041	chr11.114167934-114171672	chr14.113809769-113813504	44	38	45	9	G1,G2
77	chr2.53933333-53935517	chr2a.55134491-55136676	chr13.54131634-54133817	34	23	36	120	G1,G2
78	chr11.114707234-114710314	chr11.114110688-114113871	chr14.113754249-113757339	39	45	34	7	G1,G2
79	chr14.23961660-23962876	chr14.23333700-23334916	chr7.87320699-87321912	5	6	4	34	G1,G2
80	chr11.12194232-12197884	chr11.12193402-12197065	chr14.59701763-59698082	59	51	65	16	G1,G2
81	chr6.88906323-88912485	chr6.89372188-89378362	chr4.84068607-84074779	196	205	244	554	G1,G2
82	chr3.112922659-112923597	chr3.115916797-115917726	chr2.31829564-31830502	2	3	3	24	G1,G2
83	chr6.15143320-15143338	chr6.15323866-15323884	chr4.14990368-14990386	0	0	0	16	G1,G2
84	chr15.21907591-21907808	chr15.21642487-21642704	chr7.3378075-3378295	0	0	0	16	G1,G2
85	chr11.76710756-76712024	chr11.75733771-75735036	chr14.75508185-75509448	19	17	16	76	G1,G2
86	chr4.87187259-87187455	chr4.88953430-88953626	chr5.78995483-78995671	0	0	0	20	G1,G2
87	chr2.71444588-71444852	chr2a.72916347-72916611	chr13.71620762-71621026	5	0	7	33	G1,G2
88	chr12.6848524-6848798	chr12.7100025-7100299	chr11.7050620-7050894	5	5	6	33	G1,G2
89	chr16.553102-554371	chr16.570907-572177	chr20.548221-549478	22	49	27	2	G1,G2
90	chr15.43258585-43259366	chr15.42351858-42352638	chr7.23532117-23532889	2	1	3	26	G1,G2
91	chr15.70287992-70288255	chr15.70030538-70030801	chr7.50855167-50855430	40	51	36	10	G1,G2
92	chr3.98188863-98189622	chr3.100820929-100821688	chr2.17352400-17353159	13	16	20	0	G1,G2
93	chr15.42810874-42812090	chr15.41880661-41881880	chr7.23147326-23148439	13	18	16	0	G1,G2
94	chr1.152839934-152841680	chr1.133753814-133755560	chr1.133149508-133151250	78	84	69	25	G1,G2
95	chr15.36587009-36587769	chr15.35428566-35429326	chr7.16823366-16824120	18	14	18	1	G1,G2
96	chr16.31626638-31627749	chr16.32169163-32170274	chr20.29843996-29845111	18	14	19	1	G1,G2
97	chr16.66531079-66531873	chr16.67701680-67702474	chr20.66274777-66275571	14	18	16	59	G1,G2
98	chr2.222808615-222808665	chr2b.228219845-228219895	chr12.86106798-86106848	6	0	5	38	G1,G2
99	chr19.1830781-1831243	chr19.1856608-1857070	chr19.1654191-1654647	1	0	3	23	G1,G2
100	chr19.40735785-40736683	chr19.41063829-41064727	chr19.42046368-42047253	2	2	0	22	G1,G2
101	chr15.23059030-23061779	chr15.22672856-22675611	chr7.4207448-4210200	25	32	21	90	G1,G2
102	chr2.71446059-71446304	chr2a.72917816-72918061	chr13.71622235-71622480	3	3	2	28	G1,G2
103	chr8.31790869-31792409	chr8.28459191-28460731	chr8.32088101-32089654	3	5	4	28	G1,G2
104	chr2.55068082-55068379	chr2a.56287646-56287943	chr13.55280203-55280500	23	39	24	3	G1,G2
105	chr3.161715439-161715652	chr3.165597670-165597883	chr2.127164527-127164311	23	28	20	3	G1,G2
106	chr11.114752621-114756443	chr11.114157216-114161028	chr14.113798894-113802726	49	60	48	14	G1,G2
107	chr9.123791288-123791834	chr9.121629642-121630188	chr15.14013955-14013409	17	19	20	1	G1,G2
108	chr11.114759787-114761526	chr11.114164378-114166127	chr14.113805930-113807675	16	19	21	1	G1,G2
109	chr2.26388525-26389022	chr2a.26882259-26882757	chr13.26250229-26250727	0	0	0	14	G1,G2
110	chr2.220052184-220052615	chr2b.225420634-225421065	chr12.83327638-83328059	0	0	1	14	G1,G2
111	chr7.120028314-120028630	chr7.120910191-120910511	chr3.158121385-158121705	0	0	0	14	G1,G2
112	chr15.66403583-66404420	chr15.66054145-66054981	chr7.46932685-46933522	0	0	0	14	G1,G2
113	chr19.40739655-40739788	chr19.41067711-41067844	chr19.42050213-42050346	0	0	0	14	G1,G2
114	chr19.40740406-40740534	chr19.41068462-41069456	chr19.42050964-42051092	0	0	0	14	G1,G2
115	chr19.3933597-3934415	chr19.4054183-4055002	chr19.3821516-3822356	72	98	75	24	G1,G2
116	chr5.137010027-137014004	chr5.139359159-139363134	chr6.134047455-134051413	45	49	51	13	G1,G2
117	chr16.29987419-29987773	chr16.30451547-30451901	chr20.28049002-28049356	38	35	39	9	G1,G2
118	chr5.136982384-136985658	chr5.139331719-139334983	chr6.134019967-134023228	51	54	65	16	G1,G2
119	chr15.70298152-70298563	chr15.70040653-70041064	chr7.50865734-50866147	15	17	16	1	G1,G2
120	chr1.65464639-65464858	chr1.66372824-66373043	chr1.68019165-68019384	0	0	1	13	G1,G2
121	chr2.166745621-166745682	chr2b.170929880-170929941	chr12.29827754-29827815	0	0	0	13	G1,G2
122	chr19.12048592-12049459	chr19.12406352-12407219	chr19.11842085-11842952	12	10	10	0	G1,G2
123	chr22.43952691-43953377	chr22.44333031-44333717	chr10.89164214-89164900	1	2	1	21	G1,G2
124	chr6.52968385-52968678	chr6.54195384-54195677	chr4.52594874-52595167	22	22	15	73	G1,G2
125	chr10.24913278-24915392	chr10.25199141-25201255	chr9.24782143-24784267	52	60	52	146	G1,G2
126	chr12.82050764-82052148	chr12.83841986-83843371	chr11.80113143-80114523	4	3	4	29	G1,G2
127	chr7.99458898-99459933	chr7.99875077-99876112	chr3.47298660-47299704	36	51	36	9	G1,G2
128	chr1.154641744-154642419	chr1.135615183-135615858	chr1.135009360-135010033	3	4	1	25	G1,G2
129	chr16.45719558-45720746	chr16.46349081-46350273	chr20.45340565-45341756	9	3	6	41	G1,G2
130	chr15.70289073-70289322	chr15.70031563-70031812	chr7.50856188-50856442	15	28	19	1	G1,G2
131	chr2.32195952-32195981	chr2a.32849234-32849263	chr13.32156584-32156613	5	4	2	30	G1,G2
132	chr8.68190702-68190877	chr8.65398705-65398880	chr8.69744685-69744860	5	3	1	30	G1,G2
133	chr15.23043243-23043489	chr15.22656960-22657206	chr7.4191289-4191534	2	3	2	22	G1,G2
134	chr2.180523491-180523866	chr2b.185002253-185002628	chr12.43582367-43582743	7	6	7	36	G1,G2
135	chr11.36205172-36205762	chr11.36520345-36520935	chr14.35606257-35605665	18	25	34	2	G1,G2
136	chr1.10344278-10344434	chr1.10522250-10522406	chr1.13456091-13456247	10	11	12	0	G1,G2
137	chr4.120653778-120654848	chr4.122851603-122852677	chr5.111939379-111940446	10	13	16	0	G1,G2
138	chrX.73334975-73335810	chrX.73558276-73559110	chrX.73291586-73292420	10	11	10	0	G1,G2
139	chr1.51510195-51511250	chr1.52101407-52102462	chr1.54096428-54097486	6	9	4	33	G1,G2
140	chr1.208255976-208256912	chr1.190454418-190455354	chr1.160387561-160386619	9	11	8	40	G1,G2
141	chr15.43262799-43266800	chr15.42357079-42361077	chr7.23536401-23540391	36	33	26	104	G1,G2
142	chr7.123110008-123111301	chr7.124026114-124027415	chr3.161221696-161222983	7	7	4	34	G1,G2
143	chr1.36411557-36412896	chr1.36707306-36708643	chr1.39019624-39020963	7	9	8	35	G1,G2
144	chr17.23963452-23964256	chr17.28734515-28733711	chr16.23812353-23813157	2	3	2	21	G1,G2
145	chr3.101865351-101866410	chr3.104600778-104601836	chr2.20851804-20852862	0	0	0	15	G1,G2
146	chr15.23047424-23048064	chr15.22661141-22661781	chr7.4197053-4197675	1	2	0	18	G1,G2
147	chr4.74175243-74176910	chr4.57424009-57422342	chr5.56594239-56592573	100	151	134	43	G1,G2
148	chr2.64956595-64956628	chr2a.66306267-66306300	chr13.65093152-65093185	7	8	7	34	G1,G2
149	chr11.111197155-111197576	chr11.110604058-110604479	chr14.110286894-110287313	16	14	7	54	G1,G2
150	chr7.119808162-119814872	chr7.120687607-120694895	chr3.157896203-157902974	77	80	73	194	G1,G2
151	chr2.233849067-233849367	chr2b.239505161-239505461	chr12.97161802-97162103	10	18	12	0	G1,G2
152	chr7.99802270-99803456	chr7.100227279-100228471	chr3.47538339-47539524	10	11	31	0	G1,G2
153	chr11.6464102-6465660	chr11.6339043-6340593	chr14.65717428-65715898	10	11	14	0	G1,G2
154	chr22.17390119-17390721	chr22.17456910-17457511	chr10.63065966-63066570	10	10	16	0	G1,G2
155	chr2.3601961-3602056	chr2a.3116374-3116469	chr13.3082956-3083051	0	0	0	11	G1,G2
156	chr14.44674956-44675429	chr14.44255937-44256410	chr7.108307550-108308023	0	0	0	11	G1,G2
157	chr16.45717633-45717857	chr16.46347156-46347380	chr20.45338595-45338819	0	0	0	11	G1,G2
158	chr18.27552918-27552940	chr18.27622302-27622324	chr18.24646644-24646666	0	0	0	11	G1,G2
159	chrX.11066537-11067079	chrX.11060451-11060993	chrX.8797757-8798299	0	0	0	11	G1,G2
160	chrX.72978634-72981493	chrX.73173235-73176095	chrX.72964459-72967310	60	7	136	0	G1
161	chrX.72959932-72964511	chrX.73154058-73158634	chrX.72945569-72950317	55	12	137	0	G1
162	chrX.72983179-72984976	chrX.73177574-73179347	chrX.72969274-72970983	36	3	82	0	G1
163	chrX.72987402-72989067	chrX.73180606-73182272	chrX.72973423-72975102	34	4	84	0	G1
164	chr5.154768316-154768506	chr5.157406577-157406771	chr6.151775099-151775292	12	2	29	90	G1
165	chr14.100381492-100391284	chr14.101272915-101282679	chr7.164128297-164137934	238	130	403	65	G1
166	chr15.39748314-39749472	chr15.38691160-38692318	chr7.20095750-20096908	39	75	50	165	G1
167	chr22.17383473-17384373	chr22.17449198-17450098	chr10.67470136-67471028	19	4	13	0	G1
168	chr1.15313397-15316606	chr1.15307199-15310405	chr1.17744474-17747668	47	32	48	11	G1
169	chr1.42151070-42152067	chr1.42588247-42589244	chr1.44810568-44811565	15	5	10	0	G1
170	chr18.42724552-42724985	chr18.43137564-43137997	chr18.39970251-39970684	10	24	8	50	G1
171	chr22.35931371-35932161	chr22.36090886-36091711	chr10.81103884-81104672	0	1	1	15	G1
172	chr2.85920150-85920673	chr2a.87758725-87759248	chr13.86420704-86421226	0	2	0	14	G1
173	chr22.40399919-40401115	chr22.40709471-40710667	chr10.85622367-85623539	18	43	22	69	G1
174	chr1.10359094-10363198	chr1.10537321-10541414	chr1.13473461-13477706	173	147	174	72	G1
175	chr16.66533254-66533921	chr16.67704130-67704798	chr20.66277269-66277935	4	9	7	30	G1
176	chr1.10357343-10357989	chr1.10535585-10536231	chr1.13471862-13472506	25	15	22	4	G1
177	chr1.26233360-26234139	chr1.26247177-26248240	chr1.28648095-28648876	0	0	0	13	G1
178	chr8.144430789-144431400	chr8.143246383-143246994	chr8.145889724-145890347	0	0	1	13	G1
179	chr14.59094559-59095905	chr14.58927327-58928673	chr7.122573951-122575286	12	7	22	0	G1
180	chr1.28780023-28780253	chr1.28869905-28870131	chr1.31312229-31312457	2	4	0	20	G1
181	chrX.15755123-15755464	chrX.15812064-15812403	chrX.13587518-13587856	2	7	2	20	G1
182	chr17.43380410-43381536	chr17.9803884-9802756	chr16.32161178-32162297	7	11	6	37	G1
183	chr11.117539754-117542972	chr11.117016098-117019723	chr14.116544900-116548107	52	75	60	143	G1
184	chr7.153530071-153532311	chr7.154841227-154843467	chr3.191189418-191191629	18	8	31	2	G1
185	chr15.59048363-59050031	chr15.58503569-58505237	chr7.39388582-39390255	18	14	22	2	G1
186	chr6.138696660-138697986	chr6.140713779-140715105	chr4.125513589-125512260	70	58	71	26	G1
187	chrX.24107219-24107840	chrX.24300557-24301169	chrX.22004460-22005072	13	20	14	50	G1
188	chr4.102471747-102472062	chr4.104613626-104613941	chr5.94299967-94300277	0	0	0	12	G1
189	chr6.3227735-3228286	chr6.3306634-3307197	chr4.3123940-3124513	0	0	0	12	G1
190	chr12.109653950-109654058	chr12.112021663-112021771	chr11.111668509-111668617	0	7	0	12	G1
191	chr5.138679655-138679897	chr5.141049379-141049621	chr6.135732057-135732289	10	7	13	0	G1
192	chr12.1302352-1303760	chr12.1376135-1377550	chr11.1349489-1350910	10	7	18	0	G1
193	chr6.30799109-30801050	chr6.31347100-31349037	chr4.30308019-30309976	79	95	84	206	G1
194	chr15.58995220-58998076	chr15.58449695-58452549	chr7.39339423-39342276	33	28	39	8	G1
195	chr15.41678630-41678788	chr15.40732887-40733044	chr7.22043015-22043173	0	1	0	15	G1
196	chr8.31759394-31760155	chr8.28426246-28427007	chr8.32055764-32056527	2	6	2	18	G1
197	chr5.150387534-150388703	chr5.153007108-153008283	chr6.147441130-147442310	18	27	4	62	G1
198	chr5.137019946-137021983	chr5.139369071-139371108	chr6.134057387-134059428	26	15	32	6	G1
199	chr1.110061391-110062200	chr1.128072531-128071718	chr1.112769087-112769892	5	8	0	28	G1
200	chr11.132277212-132278272	chr11.132026195-132027255	chr14.130910994-130912076	10	7	13	0	G1
201	chr17.72794168-72794695	chr17.76953699-76954227	chr16.72622330-72622862	0	0	0	11	G1
202	chr19.4052038-4052237	chr19.4170635-4170834	chr19.3951476-3951675	0	0	0	11	G1
203	chr7.154884188-154887167	chr7.156216467-156219440	chr3.192549426-192552364	23	46	88	1	G2
204	chr6.31903499-31904145	chr6.32396902-32397548	chr4.31476956-31477601	2	41	66	3	G2
205	chr11.132318199-132319562	chr11.132070572-132071955	chr14.130953696-130955084	24	46	42	6	G2
206	chr1.13977500-13981913	chr1.13925236-13929652	chr1.16417046-16421432	107	79	58	252	G2
207	chr19.63559003-63561096	chr19.64239336-64241428	chr19.64105280-64107369	14	28	29	2	G2
208	chr2.229724010-229724044	chr2b.235313851-235313885	chr12.93005278-93005312	7	3	1	31	G2
209	chr16.2078462-2080425	chr16.2185017-2186972	chr20.2079828-2081965	84	124	118	35	G2
210	chr17.4738641-4739257	chr17.4991036-4991652	chr16.4684636-4685238	4	2	4	26	G2
211	chr17.71798684-71799856	chr17.75919074-75920246	chr16.71636366-71637538	7	17	12	0	G2
212	chr4.158311037-158311471	chr4.161412127-161412561	chr5.149391563-149391997	4	0	1	17	G2
213	chr22.40636382-40637480	chr22.40955403-40956501	chr10.85868424-85869513	16	43	42	8	G2
214	chr18.54752620-54752880	chr18.55408080-55408340	chr18.52215708-52215968	18	14	2	58	G2
215	chr7.5536659-5536735	chr7.5520888-5520964	chr3.43456863-43456787	5	15	13	0	G2
216	chr10.32798374-32798777	chr10.33195949-33196352	chr9.32654807-32655207	1	0	0	15	G2
217	chr7.154880515-154882430	chr7.156212782-156214694	chr3.192546999-192548862	9	19	30	1	G2
218	chrX.19287390-19289503	chrX.19408164-19410362	chrX.17108752-17110846	6	19	24	1	G2
219	chr19.40734193-40734464	chr19.41062238-41062509	chr19.42044757-42045029	0	0	0	14	G2
220	chr3.98014883-98016536	chr3.100644612-100646535	chr2.17186605-17188258	10	18	38	1	G2
221	chr15.70279868-70280565	chr15.70022392-70023089	chr7.50846754-50847428	25	39	37	8	G2
222	chr22.23268003-23269125	chr22.23157068-23158162	chr10.67958183-67959322	15	6	8	33	G2
223	chr16.554670-555393	chr16.572476-573202	chr20.549968-550712	13	21	17	2	G2
224	chr15.88421141-88423115	chr15.87820024-87822004	chr7.69724842-69726181	10	4	6	31	G2
225	chr16.2199512-2201495	chr16.2309408-2311393	chr20.2205530-2207498	15	24	33	3	G2
226	chr16.2318460-2318776	chr16.2432503-2432804	chr20.2323162-2323475	12	7	8	38	G2
227	chr10.44792696-44793556	chr10.45242696-45243757	chr9.45149697-45150555	6	17	13	1	G2
228	chr11.61491319-61491868	chr11.60331983-60332532	chr14.12065084-12064540	7	13	14	0	G2
229	chr22.17364064-17364715	chr22.17429253-17429906	chr10.90397160-90396205	8	13	14	0	G2
230	chr11.133420297-133420933	chr11.133208963-133209600	chr14.132058363-132059001	2	0	0	13	G2
231	chr12.60984671-60985427	chr12.27212781-27212025	chr11.59496023-59496775	2	0	1	13	G2
232	chr16.28301993-28302262	chr16.28832524-28832793	chr20.27067155-27067424	0	0	0	13	G2
233	chr16.45716083-45716655	chr16.46345604-46346172	chr20.45337067-45337629	0	0	0	13	G2
234	chr3.128879553-128882542	chr3.132078627-132081634	chr11.87164523-87161557	28	57	108	16	G2
235	chr2.191008954-191010556	chr2b.195729436-195731038	chr12.54141963-54143571	55	38	43	108	G2
236	chr8.32333072-32333927	chr8.29004601-29005456	chr8.32624942-32625767	0	0	0	12	G2
237	chr11.120429508-120429621	chr11.119981324-119981437	chr14.119454979-119455092	0	0	0	12	G2
238	chr17.24968796-24969031	chr17.27697250-27697015	chr16.24850573-24850808	1	0	0	12	G2
239	chr1.154618163-154619331	chr1.135591662-135592830	chr1.134985691-134986855	5	12	12	0	G2
240	chr20.2802127-2802537	chr20.2763122-2763567	chr10.36182835-36183273	3	12	11	0	G2
241	chr10.32800024-32800131	chr10.33197611-33197718	chr9.32656466-32656573	2	0	0	16	G2
242	chr18.74957459-74957598	chr18.76044874-76045013	chr18.72411709-72411848	3	3	2	21	G2
243	chr1.68234771-68234832	chr1.69202544-69202605	chr1.70789472-70789533	0	0	0	11	G2
244	chr6.47955078-47955588	chr6.48987932-48988442	chr4.47684302-47684812	1	0	0	11	G2
245	chr11.102784644-102784664	chr11.102070485-102070505	chr14.102012998-102013018	0	0	0	11	G2
246	chr16.6843291-6843883	chr16.7056311-7057618	chr20.7031568-7032110	1	0	0	11	G2
247	chr16.48717310-48717320	chr16.49409781-49409791	chr20.48339476-48339486	0	0	0	11	G2
248	chr1.20832544-20832996	chr1.20746808-20747260	chr1.23299004-23299454	7	11	13	0	G2
249	chr4.120663665-120664745	chr4.122861506-122862588	chr5.111949458-111950542	5	11	10	0	G2
250	chr6.154481393-154482499	chr6.156954054-156955160	chr4.108854637-108853531	7	11	15	0	G2
251	chr16.24673308-24674553	chr16.25044641-25045886	chr20.23230797-23232038	7	11	13	0	G2
252	chr4.21226354-21228909	chr4.21636736-21639383	chr5.16393399-16395977	25	22	22	65	G2
253	chr11.2107781-2108343	chr11.2176337-2180263	chr14.2027359-2027915	1	2	0	17	G2
254	chr8.31695773-31696542	chr8.28362753-28363522	chr8.31994068-31994834	2	1	1	18	G2
255	chr17.21222362-21223219	chr17.34879220-34878367	chr16.20549156-20550012	3	1	1	18	G2
256	chr18.54766280-54766369	chr18.55422551-55422640	chr18.52229889-52229978	2	1	2	18	G2
257	chr1.77116143-77116717	chr1.78180678-78181252	chr1.79727058-79727620	0	0	0	10	G2
258	chr1.89221467-89221799	chr1.90462405-90462737	chr1.91718159-91718491	1	0	0	10	G2
259	chr6.73096825-73097154	chr6.73116883-73117212	chr4.68604396-68604727	0	0	0	10	G2
260	chr6.89415318-89416417	chr6.89894858-89895959	chr4.84542717-84543507	2	0	0	10	G2
261	chr20.3680012-3680627	chr20.3657203-3657818	chr10.37076608-37077220	0	0	0	10	G2
262	chr22.40372851-40372962	chr22.40680199-40680310	chr10.85598269-85598380	0	0	0	10	G2
263	chrX.11116684-11116995	chrX.11111999-11112310	chrX.8850423-8850734	0	0	0	10	G2
264	chr3.139673831-139674685	chr3.143105225-143106079	chr2.149345540-149344666	2	10	22	0	G2
265	chr2.197412099-197414454	chr2b.202199280-202201629	chr12.60466441-60468789	18	19	18	56	G2
266	chr6.102569804-102570962	chr6.103668121-103669278	chr4.97973676-97974838	15	19	22	3	G2
267	chr1.53509747-53510791	chr1.54195036-54196078	chr1.56150990-56152036	2	2	1	16	G2
268	chr10.17767810-17768347	chr10.18333330-18333867	chr9.17983277-17983822	3	2	1	16	G2
269	chr2.24441079-24441108	chr2a.24868808-24868837	chr13.24280370-24280399	1	1	0	17	G2
270	chr11.133409567-133410453	chr11.133196205-133197091	chr14.132047619-132048503	2	1	0	17	G2
271	chr18.22686310-22690419	chr18.22705804-22709915	chr18.19843764-19847843	143	109	87	236	G2
272	chr3.122208762-122209618	chr3.125282751-125283607	chr2.41013084-41013914	2	0	1	14	G2
273	chr15.74816045-74816106	chr15.74590767-74590828	chr7.55732224-55732285	0	0	0	14	G2
274	chr7.128855573-128856458	chr7.129840501-129841386	chr3.166768651-166769536	4	3	2	21	G2
275	chr15.59034889-59038127	chr15.58490089-58493329	chr7.39374696-39377943	20	21	37	4	G2
276	chr2.55130347-55131230	chr2a.56351319-56352202	chr13.55343459-55344339	28	48	49	16	G2
