# Supplementary material for: Intergenic and Repeat Transcription in Human, Chimpanzee and Macaque Brains Measured by RNA-Seq
Source: PLoS Comput Biol. 2010 Jul 1;6(7):e1000843. doi: 10.1371/journal.pcbi.1000843 (PMC2895644; doi:10.1371/journal.pcbi.1000843)
Supplement: Table S9 — Annotation of genomic DNA expressed in HTR (0.02 MB XLS) [file pcbi.1000843.s027.xls]

## Sheet: Sheet1
Table S9. Annotation of genomic DNA expressed in HTR.
Sample Name	Exon (%)	Intron (%)	Intronic repeats (%)	Intergenic (%)	Intergenic repeats (%)
Based on the genomic annotation of each species:
Human1	53 / 59 *	6 / 21	4 / 6	32 / 10	5 / 3
Human2	59 / 61	4 / 20	3 / 6	30 / 10	4 / 2
Chimp	52 / 51	23 / 23	5 / 7	13 / 16	7 / 3
Macaque	48 / 47	18 / 18	6 / 4	15 / 25	13 / 5
Based on the human genomic annotation for all three species:
Human1	53 / 59	6 / 21	4 / 6	32 / 10	5 / 3
Human2	59 / 61	4 / 20	3 / 6	30 / 10	4 / 2
Chimp	67 / 59	17 / 22	5 / 7	4 / 9	7 / 2
Macaque	56 / 61	18 / 21	8 / 6	8 / 10	11 / 3
* The numbers before slashs represent proportions of genomic DNA expressed in the HTR specific to the corresponding species.The numbers after slashs represent proportions of genomic DNA expressed in all the identified HTR.
