# Supplementary material for: Intergenic and Repeat Transcription in Human, Chimpanzee and Macaque Brains Measured by RNA-Seq
Source: PLoS Comput Biol. 2010 Jul 1;6(7):e1000843. doi: 10.1371/journal.pcbi.1000843 (PMC2895644; doi:10.1371/journal.pcbi.1000843)
Supplement: Table S11 — Annotation of genomic DNA expressed in GW (0.02 MB XLS) [file pcbi.1000843.s029.xls]

## Sheet: Sheet1
Table S11. Annotation of genomic DNA expressed in GW.
Sample Name	Exon (%)	Intron (%)	Intronic repeats (%)	Intergenic (%)	Intergenic repeats (%)
Based on the genomic annotation of each species:
Human1	13/29 *	27/38	14/17	28/11	18/6
Human2	15/32	26/36	13/16	28/10	18/5
Chimp	12/27	21/35	8/16	34/14	25/6
Macaque	21/26	25/31	12/14	25/21	16/8
Based on the human genomic annotation for all three species:
Human1	13/29	27/38	14/17	28/11	18/6
Human2	15/32	26/36	13/16	28/10	18/5
Chimp	14/31	22/37	9/17	32/10	24/5
Macaque	25/32	28/36	14/17	20/10	15/5
* The numbers before slashs represent proportions of genomic DNA expressed in the GW specific to the corresponding species. The numbers after slashs represent proportions of genomic DNA expressed in all GW.
